# Supplementary material for: Elucidating the association of obstructive sleep apnea with brain structure and cognitive performance
Source: BMC Psychiatry. 2024 May 6;24:338. doi: 10.1186/s12888-024-05789-x (PMC11071327; doi:10.1186/s12888-024-05789-x)
Supplement: Supplementary file 2 — Supplementary Material 2. [file 12888_2024_5789_MOESM2_ESM.xlsx]

## Sheet: TableS1
Table S1. Data source.
Phenotype	Sample size	Aritcle	Links
Obstructive Sleep Apnea	33,423 OSA cases and 307,648 controls	Genetic analysis of obstructive sleep apnoea discovers a strong association with cardiometabolic health	https://erj.ersjournals.com/content/57/5/2003091
Brain cortical structure	51665	The genetic architecture of the human cerebral cortex	https://www.science.org/doi/10.1126/science.aay6690
Brain subcortical structure	30717	Common genetic variants influence human subcortical brain structures	https://www.nature.com/articles/nature14101
Brain structure change	15640	Genetic variants associated with longitudinal changes in brain structure across the lifespan	https://www.nature.com/articles/s41593-022-01042-4
General cognitive function	257841	Gene discovery and polygenic prediction from a genome-wide association study of educational attainment in 1.1 million individuals	https://www.nature.com/articles/s41588-018-0147-3
Reaction Time	330069	Study of 300,486 individuals identifies 148 independent genetic loci influencing general cognitive function	https://www.nature.com/articles/s41467-018-04362-x
Intelligence	269867	Genome-wide association meta-analysis in 269,867 individuals identifies new genetic and functional links to intelligence	https://www.nature.com/articles/s41588-018-0152-6

## Sheet: TableS2
Table S2. Instrumental variables used in MR analysis.
Exposure	Outcome	SNP	Effect allele	Other allele	Exposure						Outcome
					Beta	SE	eaf	P-value	R2	F	Beta	SE	P-value
Obstructive Sleep Apnea	Thickness of temporal pole with global weighted (Brain cortical structure)	rs10507084	T	C	0.0612998	0.0107405	0.179114	1.14748e-08	2.80848e-05	32.5739	-0.0051	0.0043	0.2378
		rs10986730	T	C	-0.0535385	0.00827592	0.524315	9.85296e-11	6.1207e-05	41.8504	0.0028	0.0021	0.1891
		rs11075985	A	C	0.0856056	0.00830772	0.428618	6.735e-25	0.000152485	106.179	-0.0033	0.0021	0.1158
		rs113955098	A	G	-0.0953504	0.0170317	0.0674583	2.1633e-08	1.15617e-05	31.3422	-0.0075	0.0095	0.4333
		rs11981973	G	A	0.0631996	0.0105931	0.181564	2.42976e-09	3.1016e-05	35.5945	-0.0018	0.0028	0.528
		rs12511115	C	G	0.0539721	0.00906817	0.295671	2.6518e-09	4.32587e-05	35.4241	0.0002	0.0022	0.929
		rs12788184	G	A	0.0508858	0.00828325	0.477137	8.08668e-10	5.52093e-05	37.7391	-0.0017	0.0021	0.4247
		rs140896965	T	C	-0.111452	0.0198799	0.0490372	2.06739e-08	8.59461e-06	31.4302	-0.0056	0.0143	0.6968
		rs59333125	C	A	-0.0898793	0.015499	0.080582	6.66962e-09	1.46101e-05	33.6288	-0.0048	0.0049	0.3268
		rs742760	T	A	-0.0638305	0.0113047	0.163013	1.63873e-08	2.55076e-05	31.8815	0.0049	0.0027	0.07158
		rs76229479	C	A	-0.0770994	0.0140991	0.0987328	4.54138e-08	1.56036e-05	29.9033	0.0019	0.0031	0.5361
		rs78549563	A	G	-0.0668568	0.0122394	0.136301	4.69675e-08	2.05978e-05	29.8381	-0.001	0.0039	0.8018
		rs9551988	T	C	0.0854277	0.0152766	0.0764815	2.24388e-08	1.2952e-05	31.2712	-0.0025	0.003	0.3992
	Thickness of temporal pole without global weighted(Brain cortical structure)	rs10507084	T	C	0.0612998	0.0107405	0.179114	1.15e-08	2.80848e-05	32.5739	-0.0054	0.0048	0.2551
		rs10986730	T	C	-0.0535385	0.00827592	0.524315	9.85e-11	6.1207e-05	41.8504	0.0041	0.0023	0.07131
		rs11075985	A	C	0.0856056	0.00830772	0.428618	6.73e-25	0.000152485	106.179	-0.0041	0.0023	0.0722
		rs113955098	A	G	-0.0953504	0.0170317	0.0674583	2.16e-08	1.15617e-05	31.3422	0.0018	0.0105	0.8652
		rs11981973	G	A	0.0631996	0.0105931	0.181564	2.43e-09	3.1016e-05	35.5945	0.0012	0.0031	0.6846
		rs12511115	C	G	0.0539721	0.00906817	0.295671	2.65e-09	4.32587e-05	35.4241	0.0004	0.0024	0.8774
		rs12788184	G	A	0.0508858	0.00828325	0.477137	8.09e-10	5.52093e-05	37.7391	-0.0019	0.0024	0.4196
		rs140896965	T	C	-0.111452	0.0198799	0.0490372	2.07e-08	8.59461e-06	31.4302	-0.0133	0.0158	0.4015
		rs59333125	C	A	-0.0898793	0.015499	0.080582	6.67e-09	1.46101e-05	33.6288	-0.0059	0.0054	0.2748
		rs742760	T	A	-0.0638305	0.0113047	0.163013	1.64e-08	2.55076e-05	31.8815	0.0047	0.003	0.109
		rs76229479	C	A	-0.0770994	0.0140991	0.0987328	4.54e-08	1.56036e-05	29.9033	0.0042	0.0034	0.2176
		rs78549563	A	G	-0.0668568	0.0122394	0.136301	4.7e-08	2.05978e-05	29.8381	-0.0023	0.0043	0.5901
		rs9551988	T	C	0.0854277	0.0152766	0.0764815	2.24e-08	1.2952e-05	31.2712	-0.0038	0.0033	0.2553
	Hippocampus (Brain subcortical structure)	rs10507084	T	C	0.0612998	0.0107405	0.179114	1.14748e-08	2.80848e-05	32.5739	17.6496	9.566	0.06503
		rs10986730	T	C	-0.0535385	0.00827592	0.524315	9.85296e-11	6.1207e-05	41.8504	-3.2475	4.6131	0.4814
		rs11075985	A	C	0.0856056	0.00830772	0.428618	6.735e-25	0.000152485	106.179	9.727	4.6924	0.03818
		rs11981973	G	A	0.0631996	0.0105931	0.181564	2.42976e-09	3.1016e-05	35.5945	12.3837	6.1956	0.04563
		rs12788184	G	A	0.0508858	0.00828325	0.477137	8.08668e-10	5.52093e-05	37.7391	22.0608	4.8223	4.769e-06
		rs140896965	T	C	-0.111452	0.0198799	0.0490372	2.06739e-08	8.59461e-06	31.4302	-20.4388	32.7637	0.5327
		rs59333125	C	A	-0.0898793	0.015499	0.080582	6.66962e-09	1.46101e-05	33.6288	0.4585	10.5538	0.9654
		rs76229479	C	A	-0.0770994	0.0140991	0.0987328	4.54138e-08	1.56036e-05	29.9033	-15.7856	7.1039	0.02628
		rs78549563	A	G	-0.0668568	0.0122394	0.136301	4.69675e-08	2.05978e-05	29.8381	-4.7674	8.7404	0.5854
	Amygdala (Brain structure change)	rs10507084	T	C	0.0612998	0.0107405	0.179114	1.14748e-08	2.80848e-05	32.5739	-2.2144	1.1579	0.05581
		rs10986730	T	C	-0.0535385	0.00827592	0.524315	9.85296e-11	6.1207e-05	41.8504	0.2501	0.5395	0.643
		rs11075985	A	C	0.0856056	0.00830772	0.428618	6.735e-25	0.000152485	106.179	-1.3842	0.5441	0.01095
		rs11981973	G	A	0.0631996	0.0105931	0.181564	2.42976e-09	3.1016e-05	35.5945	0.6681	0.7089	0.3459
		rs12511115	C	G	0.0539721	0.00906817	0.295671	2.6518e-09	4.32587e-05	35.4241	-0.2713	0.5649	0.631
		rs12788184	G	A	0.0508858	0.00828325	0.477137	8.08668e-10	5.52093e-05	37.7391	-0.1989	0.5551	0.7201
		rs742760	T	A	-0.0638305	0.0113047	0.163013	1.63873e-08	2.55076e-05	31.8815	0.617	0.7034	0.3804
		rs76229479	C	A	-0.0770994	0.0140991	0.0987328	4.54138e-08	1.56036e-05	29.9033	0.3732	0.8387	0.6563
		rs78549563	A	G	-0.0668568	0.0122394	0.136301	4.69675e-08	2.05978e-05	29.8381	0.4018	0.9437	0.6703
	Cerebellum white matter (Brain structure change)	rs10507084	T	C	0.0612998	0.0107405	0.179114	1.14748e-08	2.80848e-05	32.5739	-0.1278	7.3994	0.9862
		rs10986730	T	C	-0.0535385	0.00827592	0.524315	9.85296e-11	6.1207e-05	41.8504	4.3472	3.4122	0.2027
		rs11075985	A	C	0.0856056	0.00830772	0.428618	6.735e-25	0.000152485	106.179	-5.8229	3.4488	0.09134
		rs11981973	G	A	0.0631996	0.0105931	0.181564	2.42976e-09	3.1016e-05	35.5945	-2.2754	4.5298	0.6155
		rs12511115	C	G	0.0539721	0.00906817	0.295671	2.6518e-09	4.32587e-05	35.4241	-0.8624	3.5714	0.8092
		rs12788184	G	A	0.0508858	0.00828325	0.477137	8.08668e-10	5.52093e-05	37.7391	-3.111	3.5216	0.377
		rs742760	T	A	-0.0638305	0.0113047	0.163013	1.63873e-08	2.55076e-05	31.8815	-2.6482	4.5105	0.5571
		rs76229479	C	A	-0.0770994	0.0140991	0.0987328	4.54138e-08	1.56036e-05	29.9033	11.991	5.2869	0.02332
		rs78549563	A	G	-0.0668568	0.0122394	0.136301	4.69675e-08	2.05978e-05	29.8381	-4.8008	6.005	0.424
Surface area of precuneus with global weighted (Brain cortical structure)	Obstructive Sleep Apnea	rs10008615	T	C	-12.3279	2.4965	0.7535	7.88982e-07	0.000175326	24.3846	-0.0241091	0.00945299	0.0107592
		rs1014274	T	C	10.5187	2.2666	0.3434	3.47165e-06	0.000187978	21.5365	0.0114764	0.00848304	0.176101
		rs10749233	C	G	-15.8132	2.6265	0.7486	1.73733e-09	0.000264077	36.2481	-0.011705	0.00973147	0.229056
		rs116856431	T	G	29.4751	6.201	0.0359	2.00141e-06	3.02716e-05	22.5937	-0.00284651	0.0227707	0.900518
		rs12228635	T	C	10.5681	2.2608	0.3681	2.94677e-06	0.00019675	21.8509	0.00925756	0.00883716	0.294836
		rs12609371	A	G	11.1306	2.3026	0.6701	1.33866e-06	0.000199965	23.3668	0.00376477	0.0084937	0.65759
		rs12639074	T	C	10.8604	2.2028	0.4369	8.21158e-07	0.000231494	24.3076	0.00522397	0.00830259	0.52922
		rs13060816	T	C	10.9027	2.1692	0.4705	5.00454e-07	0.000243627	25.2621	0.0182019	0.00829452	0.0282033
		rs13166639	T	C	13.7133	2.651	0.6405	2.30515e-07	0.000238514	26.7587	0.00973615	0.00867757	0.261867
		rs1451294	A	T	-12.7313	2.5269	0.2392	4.69666e-07	0.000178827	25.3845	0.00299287	0.00996457	0.76391
		rs150234929	A	G	-32.3837	6.9039	0.028	2.72354e-06	2.31803e-05	22.0021	0.0532826	0.0351603	0.129666
		rs1935958	T	C	13.9145	3.0307	0.1552	4.40739e-06	0.000106986	21.079	-0.0300027	0.0126869	0.0180372
		rs2022932	A	G	13.8024	2.6459	0.7735	1.82312e-07	0.000184553	27.2121	0.0261079	0.0101594	0.0101749
		rs2145275	T	C	10.3888	2.2056	0.4193	2.47483e-06	0.000209115	22.1859	-0.000851282	0.00829487	0.918259
		rs2294629	A	C	11.4922	2.4903	0.2462	3.93502e-06	0.000152995	21.2962	-0.015724	0.00996528	0.114594
		rs2432803	T	C	-14.8108	2.9231	0.1784	4.04532e-07	0.000145665	25.6726	-0.0121141	0.0106855	0.256922
		rs4774220	A	G	12.3512	2.498	0.2507	7.63648e-07	0.000177777	24.4474	0.016362	0.00925653	0.0771259
		rs4811601	T	C	-12.0219	2.2123	0.4633	5.5068e-08	0.000284239	29.5296	0.0153625	0.00839034	0.0671042
		rs4934169	A	G	11.2445	2.427	0.2734	3.60255e-06	0.000165069	21.4655	0.0180001	0.00935167	0.054255
		rs56252769	T	C	-12.4334	2.5101	0.7297	7.29472e-07	0.000187335	24.5357	0.0056909	0.0099505	0.567375
		rs59373415	C	G	18.7183	2.9267	0.8393	1.59812e-10	0.00021357	40.905	0.0184168	0.0119021	0.121776
		rs67588230	T	C	-10.8772	2.3271	0.3221	2.95182e-06	0.000184668	21.8476	0.00959265	0.00831585	0.248689
		rs7111565	T	C	12.9662	2.4907	0.2468	1.93115e-07	0.000195016	27.1008	0.00440387	0.00947258	0.641997
		rs7210991	T	C	9.9958	2.1572	0.5117	3.59202e-06	0.000207677	21.4711	0.0197421	0.00826146	0.016864
		rs73313052	A	G	33.4968	3.2665	0.1262	1.12789e-24	0.000448894	105.158	0.0150384	0.0116195	0.195585
		rs74854087	A	C	-14.241	2.9644	0.8317	1.55521e-06	0.000125052	23.0785	-0.0104573	0.0116651	0.370006
		rs7559976	T	C	-14.4681	2.2655	0.531	1.69978e-10	0.000393182	40.7845	-0.000766927	0.00830394	0.926414
		rs76606999	T	C	-87.4647	18.6386	0.015	2.69669e-06	1.2595e-05	22.0211	-0.066562	0.0207648	0.00134819
		rs775718	A	G	-10.7335	2.192	0.4171	9.74745e-07	0.000225666	23.9774	0.00718865	0.00833464	0.388411
		rs7782319	A	G	11.3657	2.2679	0.5967	5.39926e-07	0.00023397	25.1157	0.0147049	0.00835616	0.0784477
		rs888814	T	G	12.5156	2.1853	0.4896	1.02116e-08	0.000317296	32.8006	-0.0101088	0.0083831	0.227874
		rs905124	A	T	15.3056	2.3461	0.3702	6.85261e-11	0.00038413	42.5606	-0.00150346	0.00839817	0.85792
		rs919798	A	G	10.9724	2.2703	0.555	1.34479e-06	0.000223317	23.3581	-0.00996038	0.00829909	0.23007
		rs9399245	T	G	-15.1665	2.3962	0.7089	2.46122e-10	0.000320024	40.0613	-0.00598263	0.00889638	0.501278
		rs9401858	T	G	-10.5065	2.2033	0.4472	1.85576e-06	0.000217605	22.7389	-0.0159953	0.00835764	0.0556391
		rs9788550	C	G	-11.7754	2.5211	0.2557	3.00118e-06	0.000160724	21.8158	-0.0165513	0.00869348	0.0569259
Surface area of rostralanteriorcingulate without global weighted (Brain cortical structure)		rs11079849	T	C	6.5849	1.105	0.3239	2.53498e-09	0.000301042	35.5119	0.0040655	0.00905511	0.653451
		rs112985984	T	C	-8.862	1.8644	0.1242	2.00151e-06	9.51356e-05	22.5936	0.0105298	0.0165986	0.525834
		rs114288504	A	G	-24.0769	4.8055	0.9864	5.43509e-07	1.30361e-05	25.1029	-0.0352972	0.0375755	0.347542
		rs12206695	T	C	-5.0392	0.993	0.4693	3.88061e-07	0.000248288	25.7528	-0.00176041	0.00842264	0.834441
		rs12630663	T	C	-4.7975	1.0096	0.5866	2.01532e-06	0.00021197	22.5804	0.00625982	0.00860758	0.467075
		rs13266747	A	G	5.0403	1.0252	0.5629	8.81472e-07	0.000230218	24.1711	0.0124642	0.00835106	0.13556
		rs17814794	T	C	-18.4697	4.0046	0.0204	3.98581e-06	1.64555e-05	21.2717	0.0294439	0.0400442	0.462166
		rs1986012	T	C	-6.0877	1.1486	0.7413	1.15736e-07	0.000208541	28.0911	-0.0153518	0.00909582	0.0914513
		rs2301718	A	G	5.52	1.2051	0.2275	4.63793e-06	0.000142739	20.9813	-0.00657884	0.00868951	0.448989
		rs2728845	A	G	-4.9103	0.9991	0.4949	8.8908e-07	0.000233735	24.1545	0.000447956	0.00831221	0.957022
		rs2764261	A	G	-6.0411	1.0271	0.3795	4.0606e-09	0.000315349	34.5945	-0.0201315	0.00836943	0.0161566
		rs2823593	A	T	-4.7883	1.0217	0.4032	2.7778e-06	0.000204596	21.9642	-0.0179994	0.00888468	0.042776
		rs3133868	T	G	-5.9097	1.1304	0.3878	1.71379e-07	0.000251188	27.3317	-0.0136844	0.00851328	0.107964
		rs34191092	A	G	-9.2997	1.7579	0.0898	1.22161e-07	8.85511e-05	27.9866	0.00354021	0.0146094	0.808529
		rs3847535	T	C	-5.0154	1.062	0.3297	2.3285e-06	0.000190801	22.3029	-0.00372104	0.00883848	0.673752
		rs41277471	C	G	-10.1052	1.8262	0.117	3.13979e-08	0.000122453	30.6192	-0.0440346	0.0122604	0.000328662
		rs4273712	A	G	-9.8333	1.1324	0.7312	3.83461e-18	0.000573714	75.4048	0.00257418	0.00929659	0.78186
		rs438293	A	T	-6.2845	1.2905	0.1911	1.11701e-06	0.00014191	23.7151	-0.00607159	0.0118619	0.60875
		rs446783	T	G	-5.0175	1.0124	0.4268	7.19425e-07	0.000232612	24.5624	-0.00311278	0.00856717	0.716351
		rs45500097	A	G	-5.6219	1.2132	0.2256	3.58765e-06	0.000145224	21.4734	-0.0190966	0.00928696	0.0397558
		rs4614265	A	G	-5.0878	1.0448	0.4886	1.11802e-06	0.000229371	23.7134	-0.00599663	0.00828778	0.469342
		rs4792721	A	G	6.3064	1.0324	0.4169	1.00581e-09	0.000351134	37.3136	0.00100467	0.00852546	0.906192
		rs4843661	A	G	5.9526	1.2895	0.8166	3.90816e-06	0.000123541	21.3094	-0.00119156	0.0098873	0.904076
		rs57610830	A	G	-5.3801	1.0391	0.5019	2.24694e-07	0.000259436	26.8081	-0.00501257	0.00832534	0.547117
		rs62065390	A	G	-12.347	1.4016	0.1789	1.26022e-18	0.000441278	77.6023	0.00428271	0.0185685	0.817591
		rs7297175	T	C	5.0076	1.0381	0.4253	1.4084e-06	0.000220165	23.2692	0.000610521	0.00835417	0.941743
		rs7601767	A	G	-4.7726	1.0273	0.3752	3.3881e-06	0.000195862	21.5832	0.0222677	0.00956901	0.0199623
		rs7778997	A	G	13.3723	2.7193	0.0365	8.7633e-07	3.29211e-05	24.1823	0.0264976	0.0138601	0.0559036
		rs77958337	T	C	11.7332	2.3191	0.0674	4.2063e-07	6.22846e-05	25.5973	0.0379531	0.0179229	0.0342105
		rs7918409	T	G	-4.6487	1.0043	0.5711	3.67798e-06	0.000203159	21.4258	0.0154449	0.00837237	0.0650744
		rs9410528	A	G	-12.3963	2.696	0.0543	4.26496e-06	4.2027e-05	21.1419	0.0684841	0.0322318	0.0336086
		rs9669278	T	C	8.3312	1.0136	0.4863	2.04497e-16	0.000653321	67.5588	0.0260531	0.00830216	0.0017004
Thickness of paracentral without global weighted (Brain cortical structure)		rs11125905	T	C	0.0073	0.0016	0.16	5.05481e-06	0.000108302	20.8164	0.0155928	0.0116711	0.181544
		rs11135928	A	G	0.0064	0.0012	0.3211	9.64261e-08	0.000240035	28.4444	0.0120624	0.0086524	0.163284
		rs11692435	A	G	-0.013	0.0022	0.0923	3.44001e-09	0.000113244	34.9174	0.0153983	0.00986559	0.118568
		rs12822107	T	C	0.0064	0.0014	0.278	4.8441e-06	0.000162374	20.898	-0.0132588	0.00929168	0.153594
		rs2058744	A	G	-0.0056	0.0012	0.5792	3.06125e-06	0.00020547	21.7778	-0.00326927	0.00830841	0.693958
		rs35225200	A	C	0.0118	0.0022	0.9197	8.1563e-08	8.22454e-05	28.7686	-0.0231606	0.0286197	0.418369
		rs59282159	T	C	0.0094	0.0021	0.9027	7.59867e-06	6.81247e-05	20.0363	-0.00461161	0.0156217	0.767837
		rs599892	C	G	0.0059	0.0012	0.7041	8.80303e-07	0.000194963	24.1736	-0.0240328	0.00955307	0.0118793
		rs60543439	T	C	-0.0078	0.0015	0.2828	1.99289e-07	0.000212304	27.04	0.020526	0.00905705	0.0234331
		rs61784835	T	C	-0.0073	0.0013	0.3649	1.96125e-08	0.000282883	31.5325	0.0179747	0.00849229	0.0342949
		rs7514156	A	G	-0.0053	0.0012	0.3641	1.00235e-05	0.000174836	19.5069	0.0181894	0.00860598	0.034551
		rs80297290	A	G	0.0169	0.0034	0.0432	6.67501e-07	3.95323e-05	24.7067	-0.0336722	0.0209971	0.108789
		rs9559473	T	C	-0.0064	0.0012	0.2951	9.64261e-08	0.000229047	28.4444	-0.00158215	0.00863324	0.854592
Thickness of superiorparietal without global weighted (Brain cortical structure)		rs10801572	A	G	-0.0058	0.0012	0.7768	1.34266e-06	0.000156793	23.3611	0.000418616	0.00943876	0.964625
		rs10898718	A	G	-0.0069	0.0015	0.1181	4.22491e-06	8.53132e-05	21.16	-0.0119151	0.0120547	0.32295
		rs10901836	T	C	-0.0167	0.0036	0.9616	3.50287e-06	3.07599e-05	21.5193	-0.0184326	0.0207357	0.374039
		rs11692435	A	G	-0.0117	0.0019	0.0918	7.37183e-10	0.000122383	37.9197	0.0153983	0.00986559	0.118568
		rs116967323	A	G	-0.0236	0.0048	0.015	8.80303e-07	1.38261e-05	24.1736	-0.00126594	0.0400496	0.974784
		rs1431272	C	G	0.0053	0.0011	0.2538	1.44872e-06	0.000170194	23.2149	-0.00864581	0.00954637	0.365114
		rs147631442	A	G	-0.0058	0.0011	0.3798	1.34411e-07	0.000253506	27.8017	-0.00118686	0.00827592	0.885965
		rs150399411	C	G	0.0219	0.004	0.9792	4.37512e-08	2.36338e-05	29.9756	-0.0171552	0.0277997	0.537167
		rs17181428	A	G	-0.0111	0.0023	0.0558	1.39242e-06	4.75028e-05	23.2911	0.0324809	0.0219973	0.139786
		rs216527	T	C	0.0056	0.001	0.6275	2.14352e-08	0.000283757	31.36	-0.00097145	0.00893495	0.913421
		rs2530196	A	G	0.0049	0.001	0.572	9.58367e-07	0.000227543	24.01	-0.0119933	0.00834278	0.150558
		rs2636563	C	G	0.0056	0.0012	0.2406	3.06125e-06	0.000154032	21.7778	0.00709084	0.0100922	0.482302
		rs291324	T	C	0.0046	0.001	0.4313	4.22491e-06	0.000200914	21.16	0.0120562	0.00872234	0.166905
		rs35612858	T	C	0.0057	0.0012	0.214	2.03417e-06	0.000146911	22.5625	-0.00981971	0.0107543	0.361192
		rs35622635	A	T	0.005	0.0011	0.3298	5.48168e-06	0.000176783	20.6612	-0.00852972	0.00882217	0.333619
		rs4075336	T	C	0.0053	0.0011	0.306	1.44872e-06	0.000190844	23.2149	0.00554032	0.00991721	0.576396
		rs4688452	T	C	-0.0045	0.001	0.3556	6.79535e-06	0.000179628	20.25	0.00732799	0.00862583	0.395581
		rs4790091	T	G	-0.0079	0.0013	0.2794	1.2251e-09	0.000287819	36.929	0.0192012	0.00910581	0.0349728
		rs61784835	T	C	-0.0074	0.0011	0.3648	1.72873e-11	0.000405952	45.2562	0.0179747	0.00849229	0.0342949
		rs6540873	A	C	-0.0056	0.001	0.6269	2.14352e-08	0.000283943	31.36	0.0123193	0.00865893	0.154815
		rs6815289	T	C	-0.005	0.001	0.3616	5.73303e-07	0.000223405	25	0.00140474	0.00969165	0.884755
		rs73030888	T	C	-0.0067	0.0014	0.1435	1.7038e-06	0.000108969	22.9031	0.022833	0.0131654	0.082861
		rs77060053	A	G	-0.0072	0.0015	0.8498	1.58666e-06	0.000113841	23.04	0.00672571	0.0129847	0.604477
		rs8031133	T	G	0.0046	0.001	0.5068	4.22491e-06	0.000204742	21.16	0.0243209	0.00828355	0.0033243
		rs8062435	T	C	-0.0055	0.001	0.6704	3.79791e-08	0.000258748	30.25	-0.00223996	0.00854207	0.793148
		rs9375411	A	G	0.0046	0.001	0.494	4.22491e-06	0.00020475	21.16	-0.0056016	0.00829709	0.499595
ICV (Brain subcortical structure)		rs10014468	G	A	-18535	4155.39	0.06201	8.17798e-06	7.53504e-05	19.8958	-0.0346312	0.0190788	0.0694992
		rs10737929	T	C	-8199.61	1975.29	0.3826	3.30888e-05	0.000265034	17.2316	0.00423775	0.00835793	0.61213
		rs10860874	T	C	10703.2	2627.19	0.1557	4.62107e-05	0.000142067	16.5975	0.0346848	0.0104009	0.00085365
		rs11160745	A	G	10697.6	2548.89	0.2784	2.70496e-05	0.000230412	17.6147	-0.0183916	0.00977793	0.0599805
		rs111839004	G	A	-51257.5	12541	0.01055	4.36634e-05	1.13543e-05	16.7051	0.0503138	0.0453463	0.267194
		rs113361172	A	G	14983.2	3531.82	0.09894	2.21189e-05	0.000104473	17.9976	0.0143364	0.014575	0.3253
		rs1135258	T	G	-8480.95	2011.15	0.3971	2.47615e-05	0.00027721	17.7828	0.00865076	0.00844506	0.305667
		rs113962594	T	C	-40713.5	9963.47	0.01055	4.38354e-05	1.13492e-05	16.6976	-0.0271571	0.0283065	0.33736
		rs114335547	G	T	51123.2	11825.3	0.01715	1.53787e-05	2.05128e-05	18.69	0.00527012	0.0344166	0.878298
		rs114712363	G	T	25736.4	6129.71	0.02507	2.68529e-05	2.80549e-05	17.6285	0.0150661	0.0250315	0.54725
		rs11578202	G	A	17900.9	4189.58	0.04485	1.93104e-05	5.09222e-05	18.2561	-0.0229445	0.0176972	0.194802
		rs11592165	T	C	-12090.8	2798.13	0.1478	1.55304e-05	0.000153128	18.6713	-0.00923016	0.0122301	0.450423
		rs11617119	C	A	18439.3	4439.45	0.05937	3.27419e-05	6.27307e-05	17.2516	0.0122634	0.0220469	0.578044
		rs117303179	A	G	49768.9	11506.7	0.01583	1.52401e-05	1.89769e-05	18.7073	-0.0543939	0.0489969	0.266935
		rs11808959	A	G	-13401.1	3015.22	0.08707	8.81074e-06	0.000102238	19.7533	-0.00225543	0.0140164	0.872162
		rs12705002	G	A	8897.93	2172.02	0.2757	4.19234e-05	0.000218208	16.7823	-0.000706984	0.00916032	0.938481
		rs12736361	T	C	8023.42	1960.77	0.3865	4.27714e-05	0.00025852	16.7443	0.0171276	0.00952655	0.0721971
		rs13003510	A	G	9054.81	2075.91	0.3047	1.2897e-05	0.000262452	19.0257	-0.00467816	0.00873245	0.592152
		rs13164259	A	C	16320.5	3960.72	0.0752	3.77893e-05	7.68865e-05	16.9793	-0.00453608	0.0132719	0.732516
		rs141490308	A	C	33650.8	8131.3	0.02111	3.49691e-05	2.3044e-05	17.1266	-0.00189087	0.0243709	0.938157
		rs145726223	A	G	-13884.1	3324.17	0.08839	2.95748e-05	9.15264e-05	17.445	0.0426516	0.0154571	0.00579149
		rs148028763	A	G	-13109.4	3146.98	0.1306	3.10413e-05	0.000128292	17.353	-0.0106772	0.0133588	0.42414
		rs148622587	A	G	55228.2	13294.9	0.01055	3.2659e-05	1.1729e-05	17.2564	0.0275988	0.0270566	0.307711
		rs148934806	C	T	-27971.8	6689.94	0.01979	2.90006e-05	2.20814e-05	17.4822	-0.0145031	0.0363896	0.690224
		rs1490384	T	C	8874.37	1889.33	0.4921	2.63891e-06	0.000359049	22.0627	-0.0136534	0.00827156	0.0988121
		rs17689882	A	G	-15335.9	2582.2	0.2296	2.86629e-09	0.000406247	35.2727	-0.00076865	0.015095	0.959388
		rs17701272	G	A	15998.3	3797.34	0.08179	2.51971e-05	8.67951e-05	17.7496	-0.00102714	0.0156605	0.947706
		rs189923447	G	A	-32598.5	6851.73	0.01319	1.95807e-06	1.91839e-05	22.6358	-0.0343441	0.031889	0.281486
		rs200852	C	T	-9766.07	2215.3	0.2401	1.04104e-05	0.000230881	19.4346	0.000875551	0.00968491	0.927967
		rs2022464	A	C	-10468.6	2059.75	0.3377	3.72567e-07	0.000376183	25.8315	-0.024882	0.00860228	0.00382208
		rs2125644	A	G	-23608	5151.96	0.03562	4.59832e-06	4.69654e-05	20.9977	-0.0337721	0.0222582	0.129194
		rs218679	T	C	-9584.63	2272.58	0.2652	2.47018e-05	0.000225693	17.7874	-0.0249796	0.00952921	0.0087577
		rs2188399	A	G	-8441.93	1911.39	0.3879	1.00248e-05	0.000301571	19.5067	-0.00534345	0.00844432	0.526873
		rs2473541	T	C	-9005.55	2058.04	0.4433	1.20993e-05	0.000307678	19.1475	-0.0143123	0.00889819	0.107737
		rs2559871	A	G	-8830.7	1952.27	0.3549	6.08856e-06	0.000305005	20.4602	-0.00434736	0.00833371	0.601908
		rs2840384	G	A	9398.71	2022.3	0.3074	3.35918e-06	0.000299431	21.5996	0.00591727	0.00883237	0.502888
		rs28504584	C	T	15365.9	3342.47	0.1544	4.28263e-06	0.000179663	21.134	-0.0070605	0.0115978	0.54267
		rs28871423	C	T	8964.18	2160.95	0.3668	3.35008e-05	0.000260236	17.2081	0.0107068	0.00854123	0.210007
		rs2896743	A	G	-9119.26	2192.45	0.2177	3.19105e-05	0.000191847	17.3005	0.00179969	0.00932936	0.847032
		rs34938615	G	A	57654.2	13333	0.01715	1.53114e-05	2.0522e-05	18.6984	0.0477055	0.0729594	0.5132
		rs41270686	T	G	-10203.4	2502.62	0.1926	4.56009e-05	0.000168311	16.6227	0.00896784	0.0109344	0.41213
		rs4144821	G	A	-8563.73	2098.92	0.3272	4.5023e-05	0.000238615	16.6469	0.00112916	0.00891128	0.899169
		rs4688132	T	G	-17263.2	4000.86	0.0752	1.59692e-05	8.43076e-05	18.6182	0.0239942	0.0151129	0.112363
		rs4782978	C	A	-16670.9	4096.09	0.06201	4.70231e-05	6.27339e-05	16.5645	0.00784029	0.0202205	0.698208
		rs55850134	T	C	-14087.1	3285.39	0.1082	1.8044e-05	0.000115513	18.3854	0.0171649	0.0156728	0.273429
		rs55906059	T	C	-17447.8	4032.98	0.1042	1.51651e-05	0.000113755	18.7167	-0.0431422	0.0123123	0.000458321
		rs60222090	G	A	-17963.3	4070.52	0.08707	1.01939e-05	0.000100796	19.4747	0.00945707	0.0127139	0.456976
		rs60642250	A	G	-22603.9	5358.15	0.03958	2.45833e-05	4.4049e-05	17.7965	0.0165548	0.0256951	0.519394
		rs61856639	T	C	8586.67	2016.67	0.3285	2.06409e-05	0.00026039	18.1292	0.010376	0.00944877	0.272147
		rs62293987	A	C	12768.7	2939.39	0.1293	1.39917e-05	0.000138328	18.8703	0.0138562	0.0121877	0.25558
		rs6819975	A	G	12127.8	2850.82	0.1451	2.09862e-05	0.000146174	18.0976	0.00204819	0.0121254	0.865862
		rs701945	T	C	-10213.3	2467.73	0.1636	3.49195e-05	0.000152616	17.1293	0.00362732	0.0121529	0.765341
		rs7179472	C	T	8640.69	1895.84	0.4235	5.17143e-06	0.000330225	20.7727	-0.00541462	0.008476	0.522943
		rs72707242	G	A	21761.2	5265.88	0.03826	3.58856e-05	4.09157e-05	17.0775	-0.0526321	0.0421006	0.211245
		rs72803661	A	G	25353.8	5700.09	0.06596	8.66884e-06	7.93657e-05	19.7844	0.0247709	0.0218105	0.25607
		rs73075394	T	C	-48398.7	11500.3	0.01451	2.57096e-05	1.64905e-05	17.7113	-0.0767223	0.145206	0.597243
		rs7307818	T	G	-8078.61	1895.2	0.4789	2.01993e-05	0.000295253	18.1704	-0.00225318	0.00826779	0.785218
		rs73208026	C	T	-14703.9	3535.92	0.09103	3.20439e-05	9.31661e-05	17.2926	-0.0140805	0.0173906	0.418134
		rs7326704	A	G	-10484.4	2483.79	0.1913	2.43069e-05	0.000179484	17.818	0.00531547	0.0101261	0.599634
		rs744576	C	T	9258.57	1896.31	0.4565	1.04792e-06	0.000385101	23.838	0.00657754	0.00842085	0.434742
		rs75065726	G	A	-36329.8	8295.68	0.01847	1.19026e-05	2.2639e-05	19.1788	-0.0288113	0.0289362	0.319403
		rs7635933	A	G	7707.64	1892.43	0.4934	4.64359e-05	0.00026998	16.5883	-0.00130637	0.00833437	0.875446
		rs76465140	C	T	-22522.3	5491.49	0.0277	4.10822e-05	2.94978e-05	16.8207	0.000602097	0.0367934	0.986944
		rs76741656	C	T	22192	5337.38	0.05409	3.21259e-05	5.75928e-05	17.2877	0.00490409	0.0136607	0.7196
		rs7687196	G	T	-9722.91	2359.24	0.2322	3.76903e-05	0.000197162	16.9843	-0.0097003	0.00965134	0.314862
		rs78450120	A	G	-10037.9	2401.6	0.2441	2.91927e-05	0.000209885	17.4697	-0.00436225	0.0086873	0.615568
		rs79365783	T	C	20565.8	4714.9	0.05937	1.28952e-05	6.91826e-05	19.026	-0.0133738	0.0173359	0.44044
		rs79482365	G	A	21519.6	5198.89	0.06069	3.48419e-05	6.35971e-05	17.1335	0.00824236	0.0158821	0.60378
		rs7973555	G	T	-12969.6	3107.31	0.1135	2.99431e-05	0.000114136	17.4214	-0.016135	0.0119951	0.178585
		rs79988133	C	A	-32216.4	7377.59	0.01583	1.26086e-05	1.93437e-05	19.0689	0.00168157	0.0273539	0.950981
		rs807292	C	T	13038.3	3104.15	0.1029	2.66579e-05	0.000106042	17.6424	-0.000798005	0.014009	0.954574
		rs920180	C	T	-9222.37	2052.5	0.3417	7.01465e-06	0.000295701	20.1892	-0.00418132	0.0091741	0.648552
		rs9593214	C	T	17410.2	3875.8	0.08971	7.05469e-06	0.000107293	20.1784	-0.00464738	0.0155185	0.764578
		rs9788147	C	A	12315.2	2565.33	0.1464	1.58161e-06	0.000187524	23.0461	0.00267831	0.0121936	0.826144
Thalamus (Brain subcortical structure)		rs10993379	T	C	-116.841	27.9805	0.01319	2.96916e-05	1.47784e-05	17.4375	0.0277066	0.04583	0.545476
		rs111733030	T	C	-136.058	29.0928	0.01187	2.91523e-06	1.67036e-05	21.8716	-0.0308727	0.0444022	0.486869
		rs113386075	A	G	-71.8687	16.0121	0.04485	7.17603e-06	5.61929e-05	20.1457	0.00399467	0.014465	0.782424
		rs113438682	A	G	-28.1801	6.6786	0.3245	2.44886e-05	0.000254108	17.8039	0.0103747	0.00880224	0.238542
		rs115366552	A	G	-75.7398	17.8809	0.0277	2.27746e-05	3.1464e-05	17.9419	0.00103546	0.0218037	0.962123
		rs116180834	A	G	-116.424	27.8771	0.02243	2.96225e-05	2.4902e-05	17.4419	0.00574036	0.0313883	0.854891
		rs11621822	C	T	-32.5761	7.6743	0.2005	2.18759e-05	0.000188069	18.0186	-0.00272062	0.0109135	0.803137
		rs116560976	T	C	109.619	22.9778	0.03034	1.83622e-06	4.3597e-05	22.7592	-0.00305024	0.0166979	0.855055
		rs117407905	T	C	-120.355	27.6852	0.02375	1.37841e-05	2.85314e-05	18.8988	-0.0359217	0.0295283	0.223789
		rs117985166	T	C	85.7748	20.7185	0.01715	3.4729e-05	1.88113e-05	17.1397	-0.0239423	0.0282619	0.396906
		rs11838915	C	T	54.1549	12.2864	0.05673	1.04469e-05	6.76923e-05	19.4279	0.000922558	0.0230313	0.968048
		rs11857126	T	G	32.5932	6.5437	0.3588	6.3305e-07	0.000371636	24.8089	0.00563583	0.00857442	0.510999
		rs12261	T	C	28.046	6.2825	0.4235	8.03886e-06	0.000316806	19.9286	0.0122649	0.00847823	0.147999
		rs12943506	A	G	-28.9993	6.3453	0.3852	4.87255e-06	0.000322074	20.8867	-0.00198559	0.00849058	0.815095
		rs13076151	A	G	-34.8607	7.9266	0.1755	1.09284e-05	0.000182234	19.3419	-0.00951974	0.0117293	0.417008
		rs13280653	A	C	-35.1731	7.4204	0.2216	2.13661e-06	0.00025235	22.4681	-0.0397674	0.0130614	0.00232943
		rs13415365	T	C	-36.0685	8.1246	0.1834	9.02022e-06	0.000192188	19.7084	-0.0109576	0.00974405	0.260783
		rs138177119	G	A	-115.791	25.9249	0.01979	7.95464e-06	2.51968e-05	19.9487	-0.0283425	0.0452771	0.53133
		rs140476751	G	A	75.4006	18.2851	0.02902	3.72982e-05	3.1198e-05	17.0041	0.0287948	0.035545	0.417886
		rs141544399	C	A	-36.988	8.9875	0.1385	3.86351e-05	0.000131587	16.9373	-0.0120262	0.0105311	0.253463
		rs144618702	C	A	-111.179	25.4435	0.02507	1.2445e-05	3.03867e-05	19.0938	0.00580211	0.0148065	0.695159
		rs145400819	C	T	61.3807	14.4834	0.04354	2.25516e-05	4.87015e-05	17.9607	-0.0299998	0.0177533	0.0910626
		rs1456079	C	T	-28.5865	6.5948	0.3641	1.45957e-05	0.000283265	18.7897	0.0114566	0.00853845	0.179672
		rs1481694	G	A	-41.0927	9.113	0.1372	6.50604e-06	0.000156724	20.3332	-0.0138808	0.0104737	0.18507
		rs149856415	C	T	115.681	28.3934	0.01847	4.61685e-05	1.9594e-05	16.5993	-0.0843612	0.04038	0.036691
		rs16896996	C	T	25.9221	6.3679	0.4142	4.68629e-05	0.000261801	16.571	0.00856238	0.00856116	0.317241
		rs16900462	A	G	50.6877	11.1023	0.09235	4.98273e-06	0.000113762	20.8439	-0.00701256	0.0132846	0.59759
		rs17558466	G	A	165.862	36.8927	0.01187	6.93106e-06	1.54363e-05	20.2122	-0.00690237	0.0569374	0.903511
		rs17669844	C	T	29.7164	6.9475	0.3034	1.89191e-05	0.000251767	18.2951	0.0048913	0.00937882	0.602001
		rs17692104	C	T	56.0485	10.8404	0.09763	2.33675e-07	0.000153345	26.7324	-0.0233121	0.0166894	0.162469
		rs190534063	A	G	-148.574	33.5896	0.02111	9.72485e-06	2.63245e-05	19.5647	-0.0741298	0.0285909	0.00952029
		rs197230	G	A	31.6999	6.3032	0.4288	4.92593e-07	0.000403368	25.2926	-0.00773053	0.0084095	0.357959
		rs1995977	T	C	27.1687	6.6826	0.3219	4.79115e-05	0.000234923	16.529	0.034079	0.0091335	0.000190559
		rs224291	A	G	-26.7625	6.2449	0.4274	1.82331e-05	0.000292653	18.3655	-0.0103451	0.00833217	0.214389
		rs2632609	G	A	-29.8468	7.1988	0.2599	3.38216e-05	0.000215296	17.19	-0.0022269	0.00879526	0.800119
		rs35363070	A	G	-59.4511	14.2848	0.08047	3.15689e-05	8.34518e-05	17.3209	-0.0151188	0.0155305	0.330308
		rs4611904	T	C	-112.159	25.6824	0.0277	1.25878e-05	3.34457e-05	19.072	0.0491141	0.0271631	0.0705879
		rs466878	T	C	-27.0201	6.6286	0.3865	4.57598e-05	0.000256542	16.6161	-0.0117935	0.00842415	0.161524
		rs55748213	G	A	40.074	9.2692	0.1464	1.53677e-05	0.00015209	18.6914	-0.0035455	0.0121409	0.770263
		rs6025712	A	G	-87.8726	20.3516	0.05409	1.57646e-05	6.21071e-05	18.6427	-0.0222114	0.0136327	0.103254
		rs648044	A	G	31.5405	6.9485	0.4024	5.64731e-06	0.000322618	20.6042	0.00470358	0.00837774	0.574499
		rs67458171	G	A	37.6171	9.0026	0.2665	2.93476e-05	0.000222227	17.4596	0.0066812	0.0104372	0.522087
		rs677214	C	T	35.3636	8.0372	0.1715	1.08256e-05	0.000179112	19.3599	-0.00095999	0.0108952	0.929788
		rs7095279	T	C	-29.8084	6.1944	0.4776	1.49313e-06	0.000376193	23.1568	-0.00492602	0.00851905	0.563105
		rs7300204	A	G	32.6927	6.8858	0.3918	2.05597e-06	0.000349758	22.542	-0.0136107	0.00846189	0.107733
		rs73038418	T	C	-59.2802	14.614	0.07124	4.98353e-05	7.0888e-05	16.4544	-0.0158338	0.0146493	0.27976
		rs730962	C	T	40.5807	9.9984	0.1042	4.93426e-05	0.00010012	16.4732	0.0142139	0.01178	0.22758
		rs73168603	A	G	-87.1006	18.4667	0.03034	2.39783e-06	4.26151e-05	22.2466	0.00645795	0.0205186	0.752962
		rs73214718	A	G	34.206	8.0881	0.1689	2.34549e-05	0.000163478	17.8859	0.0104414	0.0121291	0.38932
		rs73560709	C	A	170.872	40.3516	0.02111	2.28981e-05	2.41272e-05	17.9317	0.0357747	0.0189469	0.0590052
		rs74583433	G	A	-129.184	29.5013	0.01055	1.19266e-05	1.3033e-05	19.175	0.0273551	0.0606835	0.652145
		rs75395209	A	G	107.35	23.9097	0.01055	7.12925e-06	1.37013e-05	20.1582	0.0561301	0.0218239	0.0101125
		rs754943	C	T	28.7468	6.9733	0.2955	3.74929e-05	0.000230359	16.9943	0.00608784	0.00918989	0.507683
		rs77159295	G	A	81.6668	19.7443	0.03958	3.53071e-05	4.23457e-05	17.1083	-0.0447086	0.0252534	0.0766602
		rs772740	T	G	29.319	6.6107	0.3325	9.2037e-06	0.000284257	19.67	0.0159056	0.00915655	0.082374
		rs774015	G	A	-30.244	6.5267	0.3931	3.5886e-06	0.000333561	21.4729	-0.00266983	0.00908777	0.768925
		rs77752572	T	C	-86.8878	19.5273	0.02375	8.60483e-06	2.98897e-05	19.7985	-0.047665	0.0269159	0.0765791
		rs79741121	T	C	-173.679	40.2048	0.01187	1.56127e-05	1.42518e-05	18.6612	-0.00237673	0.0383703	0.950609
		rs80000890	T	C	77.1664	17.9722	0.02243	1.75757e-05	2.63206e-05	18.4355	0.0268011	0.0428789	0.531944
		rs80194197	C	A	40.7054	9.0734	0.1451	7.2493e-06	0.000162559	20.1263	-0.0142425	0.0123809	0.249997
		rs876322	A	G	65.87	15.7477	0.06332	2.87899e-05	6.75675e-05	17.4961	-0.000619005	0.0129741	0.961947
General Cognitive Function (Cognitive performance)		rs10034043	T	G	0.01564	0.00294	0.3571	1.04e-07	5.03954e-05	28.2995	-0.0240182	0.00843692	0.00441621
		rs10043770	A	G	0.01671	0.00362	0.7993	3.91e-06	2.65138e-05	21.3077	-0.0255015	0.00981576	0.00937627
		rs10078630	A	T	0.01436	0.00306	0.5646	2.69e-06	4.19927e-05	22.0225	-0.0059766	0.00837658	0.475542
		rs1009950	T	G	-0.01903	0.00293	0.4184	8.31e-11	7.96228e-05	42.1835	0.00248397	0.00859447	0.772567
		rs10129426	G	A	-0.01926	0.00287	0.4694	1.94e-11	8.70037e-05	45.0349	-0.00768692	0.00839063	0.359598
		rs10189857	G	A	-0.02289	0.00288	0.4184	1.9e-15	0.000119234	63.1694	0.0110441	0.00828902	0.182736
		rs10193498	T	A	-0.01703	0.00334	0.2619	3.42e-07	3.89822e-05	25.9978	0.0246133	0.00977676	0.0118179
		rs10208475	A	T	0.01591	0.00304	0.3146	1.66e-07	4.58115e-05	27.3901	-0.000618774	0.00912489	0.945935
		rs1034811	T	C	0.01575	0.00305	0.6905	2.42e-07	4.42043e-05	26.6662	-0.0135239	0.00924712	0.143603
		rs1035738	T	C	0.05092	0.00769	0.02721	3.55e-11	9.00224e-06	43.8454	-0.0106204	0.0477103	0.823846
		rs10459965	A	T	0.01612	0.00331	0.7551	1.12e-06	3.40209e-05	23.7178	-0.0131028	0.010099	0.194481
		rs10484445	G	A	-0.02324	0.00457	0.90306	3.67e-07	1.75606e-05	25.8607	0.00919197	0.0136802	0.501634
		rs10495508	A	G	-0.01621	0.00322	0.2653	4.8e-07	3.8316e-05	25.3428	-0.00655171	0.00921384	0.477039
		rs10497818	A	T	0.01715	0.00288	0.5697	2.6e-09	6.74279e-05	35.4604	-0.0115939	0.00828696	0.161797
		rs1050847	C	T	-0.01446	0.00289	0.415	5.63e-07	4.71437e-05	25.0346	-0.0102924	0.00831009	0.215517
		rs1054446	C	T	0.02168	0.00426	0.8946	3.6e-07	1.8943e-05	25.9	0.0100998	0.0109223	0.355122
		rs10782732	A	C	0.01545	0.00335	0.2551	3.99e-06	3.13512e-05	21.27	0.00149911	0.0112072	0.89359
		rs10806984	A	C	0.01578	0.003	0.6259	1.44e-07	5.02508e-05	27.6676	-0.0076172	0.00896046	0.395275
		rs10846216	C	A	0.01844	0.00372	0.801	7.16e-07	3.03809e-05	24.5717	-0.000766545	0.0102483	0.940376
		rs10865397	G	A	0.01675	0.00289	0.5221	6.8e-09	6.50135e-05	33.5919	0.00943132	0.00850656	0.267554
		rs10874938	T	A	-0.02364	0.00285	0.5068	1.09e-16	0.000133396	68.8027	-0.00349406	0.00834609	0.675475
		rs10875914	G	A	0.02373	0.00291	0.3554	3.5e-16	0.000118167	66.4981	0.011572	0.00837435	0.16702
		rs10943616	G	A	0.01565	0.00294	0.6224	1.02e-07	5.16552e-05	28.3357	-0.00645049	0.00846438	0.446016
		rs10990610	T	C	-0.02498	0.00385	0.835	8.68e-11	4.49897e-05	42.0982	0.0205509	0.0122	0.0920852
		rs11006948	T	C	-0.02075	0.0043	0.8571	1.4e-06	2.21229e-05	23.2862	0.0246222	0.0142605	0.0842403
		rs11079849	C	T	-0.01996	0.00305	0.6922	5.98e-11	7.07783e-05	42.8274	-0.0040655	0.00905511	0.653451
		rs11083241	A	G	-0.01448	0.00292	0.5731	7.09e-07	4.66667e-05	24.5907	-0.00388721	0.00838083	0.642777
		rs11084491	A	G	-0.01332	0.00291	0.449	4.71e-06	4.02068e-05	20.9519	0.003916	0.008711	0.653037
		rs11117646	A	T	-0.02248	0.00359	0.1905	3.8e-10	4.69023e-05	39.2106	0.01848	0.0115234	0.108782
		rs11123820	G	A	0.0243	0.00292	0.4065	8.66e-17	0.000129601	69.2543	-0.0188257	0.00843354	0.0255994
		rs11130791	C	A	0.01433	0.00312	0.7041	4.37e-06	3.40911e-05	21.0952	0.0311557	0.009635	0.00122242
		rs11138947	C	T	-0.01737	0.00318	0.267	4.7e-08	4.52939e-05	29.8363	-0.00434044	0.00929308	0.640456
		rs111638699	C	T	0.03513	0.00742	0.96259	2.2e-06	6.26118e-06	22.4155	0.0188221	0.0282151	0.504711
		rs11172375	G	C	0.01507	0.00293	0.6327	2.7e-07	4.76858e-05	26.454	-0.00650567	0.00845056	0.441388
		rs11210394	T	C	0.01394	0.00298	0.352	2.9e-06	3.87159e-05	21.8823	0.00848465	0.00834069	0.30903
		rs11210871	C	G	-0.01917	0.00312	0.3299	8.04e-10	6.47345e-05	37.7516	-0.00627413	0.00942591	0.505651
		rs112489173	G	A	0.03651	0.00756	0.96769	1.37e-06	5.6563e-06	23.3228	0.0161792	0.0238342	0.497249
		rs11259678	G	A	-0.0148	0.00294	0.3639	4.8e-07	4.55004e-05	25.3413	-0.0138441	0.0088923	0.119502
		rs11259916	G	A	0.01744	0.00316	0.733	3.41e-08	4.62395e-05	30.4592	-0.00244261	0.00872428	0.779494
		rs113322852	A	T	-0.02611	0.00369	0.2007	1.49e-12	6.23013e-05	50.0681	0.00548173	0.0187059	0.769485
		rs1144593	G	A	0.02276	0.00309	0.2993	1.76e-13	8.82562e-05	54.2535	-0.00267357	0.00875765	0.760149
		rs11539663	T	C	0.02961	0.00592	0.93367	5.68e-07	1.20175e-05	25.0169	0.0179862	0.0267316	0.501046
		rs1158822	T	C	0.01442	0.00288	0.4966	5.53e-07	4.86121e-05	25.0695	0.00822203	0.00828845	0.321204
		rs11605348	G	A	0.01884	0.00299	0.6361	2.96e-10	7.12862e-05	39.7026	-0.0136955	0.00863805	0.112856
		rs116306348	A	T	0.03512	0.00753	0.97279	3.1e-06	4.46628e-06	21.753	-0.0784928	0.0222604	0.000421687
		rs11649255	T	C	0.01604	0.00312	0.7364	2.73e-07	3.97958e-05	26.4301	-0.00477192	0.00886197	0.590251
		rs11662271	T	C	0.0232	0.00285	0.4847	3.94e-16	0.00012838	66.2653	-0.0197614	0.00837752	0.0183316
		rs11669624	G	A	-0.015	0.00288	0.4609	1.91e-07	5.2282e-05	27.1267	0.0210161	0.00829511	0.0112915
		rs11693702	A	T	-0.02045	0.00286	0.449	8.66e-13	9.81141e-05	51.1275	-0.0237992	0.00867106	0.00605703
		rs11720523	C	A	-0.01622	0.00288	0.5544	1.78e-08	6.07805e-05	31.7188	0.0126295	0.00844946	0.134991
		rs117653194	A	G	-0.03265	0.00703	0.94558	3.41e-06	8.60977e-06	21.5703	-0.0083425	0.0191247	0.66268
		rs11781016	C	A	0.01465	0.00285	0.4864	2.74e-07	5.12015e-05	26.4232	-0.00669397	0.00833264	0.421777
		rs11793831	T	G	0.02693	0.0029	0.4354	1.6e-20	0.000164431	86.2336	0.0229859	0.00832757	0.0057763
		rs11847782	A	G	-0.01493	0.00294	0.3486	3.81e-07	4.54233e-05	25.7884	0.00225171	0.00852617	0.791708
		rs1188931	A	C	-0.01415	0.00306	0.3197	3.76e-06	3.60738e-05	21.3831	-0.014258	0.008651	0.0993253
		rs11956282	G	A	-0.02071	0.00414	0.1718	5.66e-07	2.76183e-05	25.0242	-0.0144033	0.0116581	0.216653
		rs12028476	A	G	0.01814	0.00364	0.2279	6.24e-07	3.38976e-05	24.8354	-0.00109594	0.0101094	0.913672
		rs12040251	T	G	0.01951	0.00383	0.1752	3.51e-07	2.90856e-05	25.9488	-0.0121268	0.010114	0.230524
		rs1225124	A	G	0.01657	0.00314	0.6769	1.31e-07	4.72418e-05	27.8475	-0.000768547	0.00881733	0.930542
		rs1235831	A	G	-0.01779	0.0038	0.7976	2.85e-06	2.74447e-05	21.9172	-0.00237366	0.0120686	0.844077
		rs12435486	A	G	-0.01823	0.00331	0.2483	3.64e-08	4.39155e-05	30.3331	0.0215695	0.0101742	0.0340048
		rs12439619	G	T	0.01994	0.00307	0.3129	8.3e-11	7.03522e-05	42.1865	0.0262305	0.00913997	0.00410648
		rs12441014	T	C	-0.01581	0.00316	0.2959	5.64e-07	4.04527e-05	25.0317	0.00528814	0.0101096	0.600916
		rs12441495	G	C	0.02575	0.00424	0.8639	1.25e-09	3.36375e-05	36.8827	-0.00121232	0.0154539	0.937472
		rs12474196	C	T	0.01555	0.00314	0.7092	7.34e-07	3.92323e-05	24.5246	0.0054301	0.00863139	0.529277
		rs12488483	A	G	0.02124	0.00418	0.1548	3.75e-07	2.62039e-05	25.82	-0.0086492	0.0100273	0.388377
		rs12508580	G	C	0.01619	0.00348	0.7891	3.28e-06	2.79398e-05	21.6439	-0.00317131	0.00869524	0.715323
		rs12524795	T	C	0.0145	0.00287	0.4456	4.37e-07	4.89125e-05	25.5254	0.00072962	0.00838997	0.930701
		rs12532950	T	C	0.0215	0.00285	0.4762	4.56e-14	0.000110109	56.9098	0.00752928	0.00843898	0.372285
		rs12535854	G	C	0.01783	0.00304	0.6667	4.49e-09	5.92925e-05	34.3998	0.00981335	0.00909539	0.280616
		rs12635303	C	T	-0.01849	0.00309	0.7075	2.18e-09	5.74762e-05	35.8061	0.00551187	0.00857268	0.520251
		rs12647072	C	T	-0.01774	0.00355	0.8282	5.82e-07	2.75605e-05	24.9718	0.00893229	0.0106508	0.401667
		rs12773747	A	T	0.0205	0.00332	0.2262	6.63e-10	5.17645e-05	38.1269	0.0131752	0.0091104	0.148129
		rs12953610	A	G	-0.01527	0.00286	0.5255	9.34e-08	5.51358e-05	28.5066	0.00380558	0.00831522	0.647193
		rs13107325	C	T	0.05434	0.00542	0.90986	1.17e-23	6.39457e-05	100.517	-0.0510793	0.0349149	0.143477
		rs13120565	T	A	0.01825	0.00294	0.6429	5.38e-10	6.86188e-05	38.5328	0.00776867	0.00893379	0.384529
		rs13163336	C	A	-0.0317	0.00391	0.8265	5.17e-16	7.31116e-05	65.7302	-0.0177641	0.012741	0.163241
		rs13253386	T	G	-0.01836	0.00285	0.4949	1.18e-10	8.04691e-05	41.5007	-0.00286087	0.00838015	0.732813
		rs13407070	A	G	0.01803	0.00355	0.7568	3.8e-07	3.68263e-05	25.795	-0.0236846	0.00995163	0.0173141
		rs13428598	T	C	0.01978	0.00292	0.3793	1.25e-11	8.37973e-05	45.8867	-0.0227829	0.00876426	0.00933534
		rs136554	A	G	0.01586	0.00288	0.4592	3.65e-08	5.84169e-05	30.3264	-0.00147509	0.0082894	0.858763
		rs1391438	T	C	0.01691	0.00306	0.3146	3.27e-08	5.10771e-05	30.5383	0.00102312	0.00872916	0.906696
		rs1401112	C	T	-0.01796	0.00351	0.1837	3.11e-07	3.04534e-05	26.1817	-0.0118631	0.0102119	0.24536
		rs140777636	C	G	0.04921	0.0106	0.97619	3.44e-06	3.88568e-06	21.5524	-0.0185695	0.0262546	0.47939
		rs1408579	C	T	-0.0168	0.00286	0.5	4.25e-09	6.69122e-05	34.5054	-0.0010038	0.00848471	0.905825
		rs1415802	T	G	-0.01718	0.00293	0.5969	4.53e-09	6.41659e-05	34.3804	0.0235892	0.00871393	0.00678797
		rs141965	T	C	-0.01379	0.00298	0.6548	3.7e-06	3.75452e-05	21.4139	-0.0115127	0.00835441	0.16819
		rs1426371	A	G	0.01512	0.00328	0.2228	4.03e-06	2.85419e-05	21.2499	-0.00881834	0.008766	0.314429
		rs1462776	C	T	-0.01627	0.00332	0.767	9.55e-07	3.32912e-05	24.0159	0.00601145	0.0131981	0.648764
		rs1464044	G	A	-0.01431	0.00292	0.5935	9.55e-07	4.49442e-05	24.0167	0.00775711	0.00895637	0.386435
		rs1479073	C	T	0.01731	0.00308	0.3112	1.91e-08	5.25175e-05	31.5859	-0.00193607	0.00915715	0.832554
		rs148696809	T	C	-0.0406	0.00445	0.91837	7.27e-20	4.84037e-05	83.24	0.0348472	0.0185021	0.0596431
		rs1507010	G	A	0.01728	0.00286	0.4949	1.52e-09	7.0783e-05	36.5053	-0.0111619	0.00830466	0.17893
		rs1517480	G	T	-0.01911	0.00357	0.8231	8.65e-08	3.23627e-05	28.654	0.0140324	0.0106096	0.185964
		rs1523048	T	C	0.01776	0.00296	0.3997	1.97e-09	6.70014e-05	36	-0.00183469	0.00855986	0.830284
		rs1548072	C	T	0.01638	0.00348	0.7755	2.52e-06	2.99189e-05	22.1549	-0.0136706	0.00974482	0.160659
		rs1565323	C	T	-0.0163	0.0031	0.665	1.46e-07	4.77746e-05	27.6472	0.00125514	0.00840922	0.881351
		rs1567154	C	T	0.02045	0.00349	0.7347	4.64e-09	5.19113e-05	34.3349	-0.0340622	0.0110164	0.00198852
		rs159428	T	C	0.01676	0.00289	0.4932	6.66e-09	6.52065e-05	33.632	-0.0101218	0.00863278	0.241001
		rs1620879	G	C	0.01511	0.00291	0.6259	2.08e-07	4.89682e-05	26.9614	-0.00489045	0.00835852	0.558491
		rs1668322	T	C	-0.01415	0.00286	0.5442	7.52e-07	4.70969e-05	24.4783	-0.00589817	0.00870189	0.497896
		rs16925839	T	C	-0.01322	0.00286	0.5255	3.79e-06	4.13255e-05	21.3664	0.0104076	0.00843982	0.217517
		rs1698202	A	T	0.01576	0.00296	0.3571	1.01e-07	5.04825e-05	28.3484	0.00888999	0.00830657	0.284514
		rs17049085	T	C	0.02602	0.0044	0.8895	3.35e-09	2.66622e-05	34.9711	-0.0149232	0.0109222	0.171839
		rs17106817	T	C	0.01854	0.0032	0.716	6.88e-09	5.29456e-05	33.5675	0.0104081	0.00949271	0.272893
		rs17151739	A	C	0.02214	0.0031	0.3112	9.2e-13	8.48093e-05	51.0072	-0.0118025	0.0103641	0.254792
		rs17161026	G	A	-0.06019	0.01229	0.97959	9.71e-07	3.71973e-06	23.9853	-0.0564159	0.0635042	0.374335
		rs17293327	A	T	0.01463	0.00285	0.5051	2.85e-07	5.10943e-05	26.3511	-0.00291359	0.00828122	0.724965
		rs17428810	T	C	0.01788	0.0031	0.7313	8.03e-09	5.07053e-05	33.2668	-0.0189715	0.00894687	0.0339672
		rs17558314	T	C	-0.0153	0.00287	0.415	9.77e-08	5.35182e-05	28.4197	0.00530396	0.00830812	0.523209
		rs17576688	T	C	-0.01509	0.00287	0.5714	1.46e-07	5.25153e-05	27.6449	-0.0120829	0.0082765	0.144317
		rs17605455	T	C	-0.01967	0.0043	0.8673	4.78e-06	1.86806e-05	20.9253	-0.00870653	0.0147068	0.553846
		rs1767801	C	A	-0.02067	0.00437	0.1378	2.25e-06	2.06184e-05	22.3727	-0.0104208	0.0133379	0.43463
		rs17826816	G	A	-0.01692	0.00329	0.2041	2.71e-07	3.33265e-05	26.449	-0.00521639	0.00979018	0.594159
		rs1812587	G	T	0.01594	0.00287	0.5544	2.79e-08	5.91099e-05	30.847	-0.0191844	0.00837414	0.0219685
		rs1873774	T	C	-0.01507	0.00291	0.5816	2.23e-07	5.06215e-05	26.8189	-0.00466384	0.00836953	0.577363
		rs188216647	A	C	-0.04716	0.00958	0.98299	8.53e-07	3.14303e-06	24.2335	-0.0075003	0.0258367	0.771589
		rs1892419	C	T	-0.0276	0.00338	0.233	3.2e-16	9.24304e-05	66.6783	0.000869434	0.00988302	0.929899
		rs1906252	C	A	-0.03071	0.00285	0.5034	4.5e-27	0.000225148	116.11	0.0180535	0.00829059	0.0294368
		rs1932945	G	A	0.01464	0.00306	0.6684	1.72e-06	3.93522e-05	22.8897	-0.00365694	0.00929571	0.694023
		rs1973575	T	C	-0.01426	0.00286	0.5323	6.16e-07	4.80076e-05	24.8603	0.00222407	0.00828229	0.788288
		rs199928	T	C	0.02049	0.00389	0.1905	1.38e-07	3.31876e-05	27.745	-0.00603918	0.0111853	0.589252
		rs2005078	G	A	0.01924	0.00304	0.3333	2.47e-10	6.90411e-05	40.0556	-0.00139222	0.00959911	0.884683
		rs201698	T	A	0.01464	0.00288	0.4745	3.71e-07	4.99787e-05	25.8403	0.00877648	0.00827697	0.288985
		rs2111490	G	A	-0.01547	0.00286	0.5459	6.33e-08	5.6259e-05	29.2583	-0.0048144	0.00834189	0.563848
		rs2143103	A	G	0.02382	0.00415	0.1446	9.48e-09	3.16085e-05	32.9448	0.0202316	0.0147475	0.170105
		rs2180111	A	G	0.01812	0.0032	0.2942	1.49e-08	5.1644e-05	32.0639	-0.00600455	0.0101178	0.552871
		rs2195817	G	A	-0.01492	0.00288	0.5833	2.21e-07	5.05996e-05	26.8382	-0.00374001	0.00828899	0.651843
		rs2209405	T	G	-0.01647	0.00358	0.7976	4.21e-06	2.6503e-05	21.1651	-0.00793027	0.010415	0.446402
		rs2215896	A	G	-0.01468	0.00292	0.4014	4.97e-07	4.71063e-05	25.2747	-0.00458783	0.00842243	0.585949
		rs2218117	G	C	0.01374	0.00294	0.6378	2.96e-06	3.91373e-05	21.8413	0.0019913	0.00840428	0.812704
		rs2239647	A	C	-0.02093	0.00289	0.4541	4.41e-13	0.000100852	52.4497	0.0311263	0.00835507	0.00019498
		rs2252273	C	G	0.01626	0.00336	0.7636	1.3e-06	3.2791e-05	23.4187	0.0108138	0.00898964	0.229007
		rs2255513	A	G	0.01672	0.00348	0.2177	1.55e-06	3.04947e-05	23.0842	-0.0222297	0.0107988	0.0395394
		rs2293259	G	A	0.01613	0.0031	0.7024	1.96e-07	4.38977e-05	27.0736	-0.00836968	0.00878463	0.34071
		rs2350366	A	G	-0.02068	0.00451	0.90476	4.53e-06	1.40533e-05	21.0256	0.0131221	0.0138695	0.344095
		rs2352974	T	C	-0.0319	0.00285	0.5	4.41e-29	0.000242946	125.283	-0.00902205	0.00869467	0.299432
		rs2406911	G	A	0.01552	0.00301	0.6633	2.52e-07	4.60556e-05	26.5858	-0.00586908	0.0088902	0.509142
		rs2426132	G	C	-0.027	0.00286	0.5272	3.71e-21	0.000172317	89.1242	-0.00640907	0.00846949	0.449216
		rs2439649	G	A	-0.01605	0.00286	0.4609	2e-08	6.06978e-05	31.4933	-0.00889755	0.00843288	0.291378
		rs2478281	G	A	0.02273	0.00326	0.2466	3.12e-12	7.00586e-05	48.6143	0.0259222	0.00959698	0.00691162
		rs26046	T	C	-0.02044	0.00292	0.3673	2.56e-12	8.8327e-05	49	0.0118822	0.00828143	0.151345
		rs2610990	A	G	0.01588	0.00325	0.2908	1.03e-06	3.81923e-05	23.8745	-0.0126696	0.00882709	0.151199
		rs2647995	C	T	0.01861	0.00318	0.2925	4.85e-09	5.49756e-05	34.2483	-0.0226188	0.00904968	0.0124403
		rs2652454	T	C	-0.01587	0.00287	0.4779	3.21e-08	5.91779e-05	30.5767	-7.14e-05	0.00829924	0.993139
		rs2721173	C	T	0.01661	0.00286	0.551	6.33e-09	6.47268e-05	33.7293	-0.0116747	0.00831168	0.160135
		rs2729984	T	C	-0.01794	0.00347	0.2347	2.34e-07	3.724e-05	26.7292	0.00527535	0.0101382	0.602822
		rs2737339	G	A	0.01827	0.00292	0.4099	3.93e-10	7.34503e-05	39.1482	-0.0206816	0.00913502	0.0235749
		rs276626	G	A	-0.02075	0.0038	0.1616	4.75e-08	3.13358e-05	29.8173	-0.0296565	0.0112034	0.00811839
		rs2794382	A	G	0.01791	0.0038	0.1667	2.44e-06	2.39353e-05	22.2139	-0.0123632	0.0113127	0.274457
		rs2799399	G	T	0.01572	0.00288	0.5833	4.81e-08	5.61713e-05	29.7934	0.00117938	0.00833111	0.887425
		rs280165	C	T	-0.01326	0.00285	0.5153	3.28e-06	4.19382e-05	21.647	0.00609446	0.00824523	0.459816
		rs2806048	A	G	-0.01897	0.00295	0.6429	1.27e-10	7.36381e-05	41.3514	0.00173526	0.00837712	0.835899
		rs282528	C	T	0.01426	0.00286	0.5408	6.16e-07	4.78877e-05	24.8603	-0.000869222	0.00826235	0.916215
		rs2836921	A	G	0.01632	0.00298	0.3248	4.34e-08	5.10194e-05	29.9922	-0.0314552	0.0100822	0.00180926
		rs28482269	C	A	0.0195	0.00411	0.8367	2.09e-06	2.38572e-05	22.5105	0.0158008	0.0102428	0.122924
		rs28522503	A	G	0.07259	0.01461	0.01531	6.75e-07	2.88673e-06	24.6861	-0.0599264	0.0474312	0.206432
		rs2852931	A	G	0.02842	0.0044	0.8486	1.05e-10	4.15767e-05	41.7199	-0.023645	0.0132432	0.0741891
		rs28548226	G	A	-0.023	0.00485	0.1105	2.11e-06	1.71459e-05	22.4891	-0.00943055	0.0138222	0.495065
		rs28618294	T	C	0.01563	0.00293	0.5765	9.58e-08	5.38908e-05	28.4566	0.021942	0.00845131	0.00942389
		rs286597	T	G	0.01599	0.00307	0.7092	1.9e-07	4.33972e-05	27.1281	-0.00857498	0.00912839	0.347539
		rs2904659	T	C	0.01359	0.00296	0.6667	4.41e-06	3.63329e-05	21.0793	-0.00605094	0.00840886	0.471777
		rs290491	A	T	-0.01625	0.00304	0.3316	9.02e-08	4.91235e-05	28.5732	0.0157363	0.00861651	0.0678047
		rs297589	A	T	0.01715	0.00312	0.6684	3.87e-08	5.19456e-05	30.2148	-0.020448	0.00860254	0.0174554
		rs2977464	T	C	0.02091	0.00365	0.1684	1.01e-08	3.56499e-05	32.8188	-0.0111237	0.0101112	0.271273
		rs3027279	T	G	0.01452	0.00294	0.5833	7.86e-07	4.59868e-05	24.3915	-0.0236583	0.00845491	0.00513937
		rs3113262	G	C	0.01963	0.00286	0.5068	6.71e-12	9.13371e-05	47.1095	0.000643759	0.00831643	0.938299
		rs3128341	T	C	-0.03343	0.00353	0.1752	2.79e-21	0.000100528	89.6857	0.0207996	0.0100883	0.039232
		rs335426	C	A	-0.01973	0.00288	0.5	7.35e-12	9.10098e-05	46.932	0.00130054	0.0083628	0.876415
		rs34100816	A	G	0.0148	0.00302	0.3605	9.55e-07	4.29471e-05	24.0165	-0.00883377	0.00850419	0.298918
		rs34139984	A	G	-0.02528	0.00524	0.93878	1.4e-06	1.03759e-05	23.2751	-0.00662224	0.0127601	0.603773
		rs34586980	A	G	0.02019	0.00321	0.2755	3.18e-10	6.12493e-05	39.5606	0.00883547	0.00946926	0.350784
		rs34802460	C	T	-0.01917	0.00351	0.7432	4.72e-08	4.4158e-05	29.8284	-0.00429462	0.00959463	0.654437
		rs34811474	G	A	-0.02761	0.00346	0.7704	1.47e-15	8.7367e-05	63.6767	0.0338693	0.00992417	0.000642969
		rs35085767	C	T	0.01377	0.00291	0.5765	2.22e-06	4.24046e-05	22.3914	-0.00603514	0.00875133	0.490429
		rs35389927	G	A	-0.01583	0.0034	0.7789	3.23e-06	2.8957e-05	21.6772	-0.020311	0.00944066	0.031442
		rs35494336	G	A	-0.01556	0.00286	0.4575	5.31e-08	5.69845e-05	29.5997	0.00850138	0.00861508	0.32374
		rs35526560	C	G	0.01958	0.00285	0.4235	6.41e-12	8.93855e-05	47.1993	0.0134736	0.00827812	0.103606
		rs35853157	A	T	-0.0172	0.00304	0.6837	1.53e-08	5.36974e-05	32.0118	0.0104634	0.00952316	0.271886
		rs3735478	T	G	0.02279	0.00315	0.2857	4.66e-13	8.28585e-05	52.3441	-0.000872804	0.00835786	0.916829
		rs3740422	G	C	0.02553	0.00299	0.6514	1.36e-17	0.000128414	72.9053	0.0141293	0.00868077	0.103597
		rs3812429	C	T	-0.02173	0.0043	0.131	4.34e-07	2.25503e-05	25.5377	0.000955	0.0121244	0.937218
		rs3813778	G	A	0.01412	0.00288	0.5374	9.45e-07	4.63518e-05	24.0372	-0.00431699	0.00859969	0.615673
		rs3843954	G	C	0.02084	0.00337	0.75	6.25e-10	5.5618e-05	38.2416	-0.0161107	0.009396	0.0864112
		rs3860537	T	C	0.01861	0.00336	0.2415	3.05e-08	4.35879e-05	30.6771	-0.00171497	0.0102002	0.86648
		rs39302	C	T	0.02088	0.00356	0.8078	4.49e-09	4.14283e-05	34.4002	-0.0139353	0.0111574	0.211672
		rs3943667	T	C	-0.0185	0.00313	0.7228	3.41e-09	5.42931e-05	34.9345	0.00363517	0.00900064	0.686302
		rs421211	G	A	-0.02181	0.00286	0.4575	2.42e-14	0.000111956	58.154	-0.0178012	0.00825831	0.0311193
		rs427943	A	C	0.01353	0.00287	0.4728	2.43e-06	4.29698e-05	22.2245	-0.0132173	0.00838576	0.114989
		rs4294650	T	C	0.01565	0.00308	0.3027	3.75e-07	4.22706e-05	25.8183	-0.02525	0.00850512	0.00298965
		rs4342312	C	A	0.01793	0.00294	0.6259	1.07e-09	6.75519e-05	37.1934	0.0160069	0.00834374	0.0550567
		rs4347883	T	C	-0.01595	0.00287	0.5612	2.74e-08	5.89957e-05	30.8857	0.00488852	0.00843263	0.562107
		rs45442103	G	A	-0.02718	0.00586	0.93878	3.51e-06	9.59046e-06	21.5131	-0.00484188	0.0169223	0.774783
		rs4648486	T	C	0.01413	0.00296	0.3776	1.81e-06	4.15414e-05	22.7877	0.00537245	0.00833571	0.519245
		rs4678090	C	T	0.01675	0.00309	0.6871	5.94e-08	4.90024e-05	29.3841	0.00321777	0.00897537	0.719961
		rs4722850	G	A	-0.0134	0.00291	0.4218	4.13e-06	4.01132e-05	21.2043	0.014616	0.00840653	0.0820956
		rs4744250	A	G	0.01834	0.003	0.352	9.76e-10	6.6123e-05	37.3728	-0.0258396	0.00852602	0.00244011
		rs4836094	C	T	-0.01337	0.00289	0.5629	3.72e-06	4.08468e-05	21.4026	0.00237503	0.00861743	0.782849
		rs4925114	G	A	0.01578	0.003	0.6105	1.44e-07	5.10321e-05	27.6676	0.0193204	0.00870348	0.0264296
		rs4937860	G	A	-0.02588	0.00464	0.09354	2.44e-08	2.04606e-05	31.1095	0.0142604	0.0160366	0.373871
		rs4976976	A	G	0.01978	0.00292	0.3861	1.25e-11	8.43652e-05	45.8867	-0.00738304	0.00832663	0.375252
		rs522856	A	C	-0.01352	0.00288	0.5901	2.67e-06	4.13476e-05	22.0378	-0.00568652	0.00839377	0.498109
		rs552769	G	A	-0.01468	0.00289	0.4235	3.78e-07	4.88639e-05	25.8022	0.0134257	0.00832297	0.106726
		rs55698643	T	C	0.01472	0.00314	0.7228	2.76e-06	3.41544e-05	21.9764	-0.0109926	0.00870318	0.206569
		rs56135595	T	G	-0.02216	0.004	0.1412	3.02e-08	2.88686e-05	30.6916	-0.0104627	0.0102238	0.306136
		rs56146392	A	C	0.02632	0.00545	0.92517	1.37e-06	1.25243e-05	23.3227	0.0266844	0.0140098	0.0568198
		rs56290130	A	T	-0.01692	0.00304	0.3231	2.61e-08	5.25526e-05	30.978	-0.0148354	0.00869466	0.0879589
		rs56297715	T	C	0.01796	0.00294	0.6173	1e-09	6.83835e-05	37.318	0.0115829	0.00869492	0.182813
		rs5751191	C	T	-0.02214	0.00286	0.4779	9.84e-15	0.000115983	59.9271	0.00759766	0.00834773	0.362745
		rs5757670	A	G	0.02009	0.00308	0.6582	6.9e-11	7.4245e-05	42.546	-0.00778939	0.0091386	0.394013
		rs57792378	A	C	0.01513	0.00321	0.2602	2.44e-06	3.31717e-05	22.2161	0.0050565	0.00859161	0.556171
		rs57985238	G	C	0.01435	0.00292	0.3912	8.91e-07	4.4616e-05	24.1512	-6.85e-05	0.00832861	0.993436
		rs59888147	G	C	0.04005	0.00868	0.97619	3.95e-06	3.83829e-06	21.2895	-0.0202227	0.0174769	0.247225
		rs602512	G	A	-0.01948	0.00293	0.6139	2.96e-11	8.12679e-05	44.2021	0.00740704	0.00954047	0.437524
		rs6089809	G	A	-0.01486	0.00288	0.5306	2.47e-07	5.1433e-05	26.6227	-0.0123792	0.00839987	0.140551
		rs6093681	T	C	-0.01451	0.00304	0.3095	1.81e-06	3.77651e-05	22.7818	0.0100053	0.00991303	0.312828
		rs6123924	A	G	0.02145	0.00395	0.8401	5.62e-08	3.07269e-05	29.489	-0.0158082	0.0126927	0.212962
		rs61815057	A	G	0.01681	0.00292	0.3963	8.57e-09	6.15026e-05	33.1413	-0.0112908	0.00834942	0.176282
		rs62047280	G	A	-0.01676	0.00341	0.7602	8.88e-07	3.41582e-05	24.1568	0.00159229	0.0117231	0.891959
		rs62047970	T	G	-0.01879	0.00291	0.5782	1.07e-10	7.88735e-05	41.6934	0.00805738	0.0083908	0.336922
		rs62145950	A	C	0.01581	0.00307	0.2687	2.61e-07	4.0423e-05	26.5208	0.0138139	0.00829279	0.0957591
		rs62169190	T	C	-0.02043	0.00368	0.1769	2.83e-08	3.48097e-05	30.8206	-0.00851182	0.0106526	0.424268
		rs62183028	T	G	-0.01651	0.00309	0.2636	9.14e-08	4.29848e-05	28.5481	0.0190357	0.00902574	0.0349406
		rs641574	A	G	-0.01515	0.00293	0.5884	2.33e-07	5.02246e-05	26.7356	0.0111406	0.00839931	0.184716
		rs646058	A	G	-0.01801	0.00374	0.2024	1.47e-06	2.90375e-05	23.1891	0.00238179	0.0115631	0.836805
		rs6504112	A	C	0.01502	0.0029	0.3554	2.23e-07	4.76684e-05	26.8253	0.00588717	0.00850173	0.488643
		rs6509441	T	A	-0.01876	0.0034	0.7687	3.44e-08	4.19874e-05	30.4444	0.00684466	0.0106534	0.520558
		rs6535809	G	A	-0.01956	0.00285	0.5	6.74e-12	9.13412e-05	47.1029	0.0134085	0.00827728	0.10525
		rs6550835	G	A	0.02479	0.00304	0.6973	3.5e-16	0.000108872	66.4976	-0.00549205	0.00858947	0.522567
		rs6558296	G	A	0.02412	0.00514	0.90986	2.7e-06	1.40087e-05	22.0206	-0.0184232	0.0159553	0.248224
		rs6587843	T	C	0.01774	0.00285	0.4711	4.83e-10	7.4883e-05	38.7452	-0.0134461	0.0082722	0.104065
		rs66752974	C	A	0.02214	0.00384	0.8418	8.14e-09	3.43389e-05	33.2424	-0.0257027	0.0113636	0.0237066
		rs6695943	T	C	-0.01591	0.00333	0.2211	1.77e-06	3.04931e-05	22.8272	0.0345532	0.00928192	0.000197156
		rs6705659	T	C	0.04958	0.01079	0.01361	4.33e-06	2.19865e-06	21.114	-0.0159447	0.0576326	0.78204
		rs6708515	G	A	-0.01671	0.00298	0.6207	2.05e-08	5.74201e-05	31.4427	0.00939753	0.00967045	0.331161
		rs6718450	C	G	0.01698	0.00296	0.4252	9.67e-09	6.23851e-05	32.9073	-0.0111788	0.00839478	0.18298
		rs6760539	G	A	-0.01613	0.00309	0.7245	1.79e-07	4.21882e-05	27.2491	-0.0113724	0.00872927	0.192646
		rs6819372	G	A	0.01865	0.00286	0.5357	6.98e-11	8.20398e-05	42.5232	0.00349249	0.00833761	0.675302
		rs6842880	A	T	0.02037	0.00418	0.1412	1.1e-06	2.23375e-05	23.7481	0.0170027	0.0118973	0.15297
		rs6843623	C	A	-0.0162	0.00304	0.3265	9.88e-08	4.84376e-05	28.3977	-0.00698059	0.00903971	0.439988
		rs6860626	T	C	-0.02149	0.00376	0.1412	1.09e-08	3.07258e-05	32.6661	0.00222254	0.011469	0.846342
		rs6868564	A	G	0.01342	0.00288	0.5629	3.17e-06	4.14392e-05	21.713	0.00998697	0.00850809	0.240467
		rs687573	A	G	0.01503	0.00312	0.6718	1.46e-06	3.96886e-05	23.2065	-0.000211688	0.0088785	0.980978
		rs6903716	G	A	-0.01842	0.00314	0.2738	4.46e-09	5.30748e-05	34.4128	-0.00838308	0.00879497	0.340505
		rs6947991	T	C	0.01586	0.00299	0.3622	1.13e-07	5.04169e-05	28.1361	0.0135092	0.00885946	0.127301
		rs6952104	T	C	0.01864	0.00285	0.5221	6.14e-11	8.27888e-05	42.7762	0.00359048	0.00836545	0.667775
		rs702222	C	T	0.02002	0.00297	0.6718	1.58e-11	7.77092e-05	45.4376	0.0112701	0.00828322	0.173642
		rs7044246	T	C	0.01748	0.00311	0.6956	1.9e-08	5.18854e-05	31.5909	-0.0214046	0.00905409	0.0180747
		rs7068573	T	G	0.01334	0.00286	0.4864	3.1e-06	4.21577e-05	21.756	-0.00401598	0.0083032	0.628623
		rs7084727	G	A	0.01531	0.00299	0.6752	3.05e-07	4.46e-05	26.2185	-0.000176913	0.00915429	0.984581
		rs7085843	G	A	0.01435	0.00302	0.3316	2.02e-06	3.88168e-05	22.5782	0.00750404	0.00887881	0.398019
		rs7127823	C	T	0.01367	0.00294	0.6241	3.32e-06	3.93412e-05	21.6193	-0.0213377	0.00907185	0.018669
		rs71367545	A	G	-0.01742	0.00352	0.1718	7.46e-07	2.70301e-05	24.4913	0.0101824	0.0100625	0.31158
		rs7144723	T	C	-0.02076	0.00383	0.1837	5.95e-08	3.41739e-05	29.3804	0.00901106	0.0150441	0.549189
		rs7160477	T	C	0.01895	0.0035	0.7653	6.15e-08	4.08419e-05	29.3145	0.0111411	0.00912447	0.222082
		rs7161806	A	G	-0.01427	0.00288	0.5	7.24e-07	4.76082e-05	24.5506	0.0047689	0.00834369	0.567622
		rs7191944	C	G	-0.01538	0.00316	0.7126	1.13e-06	3.76314e-05	23.6886	-0.00815129	0.0083832	0.330883
		rs7256776	G	A	0.01864	0.00304	0.7092	8.7e-10	6.01432e-05	37.5963	0.0249423	0.0084831	0.00327967
		rs72664544	C	T	0.01659	0.00346	0.2279	1.63e-06	3.13789e-05	22.9901	0.00534588	0.0110528	0.628621
		rs72739469	T	C	-0.03577	0.00619	0.94558	7.53e-09	1.33288e-05	33.3931	0.0210654	0.0135489	0.120001
		rs72821233	T	G	-0.0201	0.00323	0.2721	4.88e-10	5.9493e-05	38.7246	0.00419584	0.0108513	0.699001
		rs72822056	T	G	0.0228	0.00433	0.1276	1.4e-07	2.39408e-05	27.7264	0.0167243	0.0145392	0.250023
		rs72827910	A	G	-0.01968	0.00421	0.1259	2.95e-06	1.86531e-05	21.8517	0.0108618	0.0117848	0.356697
		rs7299037	G	A	0.01528	0.00286	0.5357	9.16e-08	5.50698e-05	28.544	0.00334966	0.00838453	0.689522
		rs7303150	G	T	-0.02083	0.00402	0.1429	2.2e-07	2.55076e-05	26.8489	0.00621335	0.0118144	0.598948
		rs73066206	A	G	-0.01682	0.00319	0.75	1.34e-07	4.04344e-05	27.8017	-0.0113467	0.0091484	0.214867
		rs7312770	T	C	-0.016	0.00287	0.5136	2.48e-08	6.02246e-05	31.0797	-0.00029215	0.00831396	0.971968
		rs73189617	G	C	0.01854	0.00315	0.3299	3.96e-09	5.94017e-05	34.6416	-0.0166647	0.012265	0.174236
		rs7331824	T	G	0.01504	0.00294	0.335	3.13e-07	4.52216e-05	26.1698	0.00857585	0.00847272	0.311455
		rs73845427	A	G	-0.0466	0.00807	0.02891	7.72e-09	7.26125e-06	33.3445	0.0253203	0.0268351	0.345398
		rs73989053	A	G	-0.02211	0.00381	0.1616	6.51e-09	3.53915e-05	33.6765	0.000533163	0.011372	0.962606
		rs75405010	A	G	-0.02633	0.00542	0.06463	1.19e-06	1.10662e-05	23.5995	-0.00232364	0.0146243	0.873756
		rs754537	T	A	-0.01558	0.00286	0.4694	5.11e-08	5.73313e-05	29.6758	-0.0083805	0.00834051	0.314996
		rs7573001	C	G	-0.01647	0.00295	0.415	2.36e-08	5.86984e-05	31.1705	0.0126194	0.0090267	0.16211
		rs7582996	C	T	0.01499	0.00319	0.2534	2.61e-06	3.24038e-05	22.0812	0.0119922	0.00947128	0.205455
		rs7588022	T	C	0.01361	0.00293	0.6276	3.4e-06	3.91158e-05	21.5765	-0.00172293	0.00834177	0.836367
		rs7588384	C	G	-0.01891	0.00322	0.3129	4.29e-09	5.75143e-05	34.4883	0.0105906	0.00878693	0.228099
		rs75973558	G	A	-0.02463	0.00426	0.119	7.4e-09	2.71839e-05	33.4279	0.0388408	0.0152515	0.0108748
		rs7599860	A	C	0.01967	0.00334	0.2279	3.88e-09	4.73383e-05	34.6829	-0.0127845	0.0101974	0.209953
		rs7603400	C	T	-0.0139	0.00285	0.4813	1.08e-06	4.60628e-05	23.787	-0.00852302	0.00829194	0.304012
		rs7626560	C	T	-0.02393	0.00389	0.8639	7.67e-10	3.45133e-05	37.8431	-0.00616868	0.0121271	0.610984
		rs7637670	G	A	0.01593	0.00293	0.6003	5.42e-08	5.50146e-05	29.5594	-0.00573243	0.00831072	0.490343
		rs76933738	C	T	-0.01624	0.0034	0.1922	1.78e-06	2.74758e-05	22.8147	0.0264663	0.0107352	0.0136874
		rs7699872	A	T	-0.01406	0.00292	0.4167	1.47e-06	4.37119e-05	23.1849	-0.00190016	0.00841504	0.821352
		rs77128898	T	C	-0.04626	0.00768	0.02211	1.71e-09	6.0848e-06	36.2818	-0.000374391	0.0187009	0.984027
		rs7731319	C	T	0.01943	0.00404	0.1565	1.51e-06	2.36843e-05	23.1304	-0.0163312	0.00957704	0.0881475
		rs77599217	C	T	0.02596	0.00497	0.08503	1.76e-07	1.64647e-05	27.2833	-6.05e-05	0.0183109	0.997364
		rs78274378	A	G	0.02667	0.00503	0.90306	1.14e-07	1.90901e-05	28.1132	0.0148088	0.0140071	0.290404
		rs78358737	T	G	-0.04248	0.00687	0.96599	6.27e-10	9.74347e-06	38.2345	0.0418807	0.0212751	0.0490072
		rs78382112	A	G	0.03682	0.00639	0.05782	8.31e-09	1.403e-05	33.2021	-0.000810993	0.0207068	0.968758
		rs78477968	A	G	-0.02855	0.006	0.05782	1.95e-06	9.56754e-06	22.6417	-0.0167232	0.0195079	0.391306
		rs7857628	A	G	0.01543	0.00295	0.5799	1.69e-07	5.16978e-05	27.3582	-0.0211698	0.00846682	0.0124079
		rs79033056	T	A	-0.04506	0.00933	0.97959	1.37e-06	3.61731e-06	23.3249	0.00334265	0.0208966	0.872911
		rs7903778	T	C	-0.01468	0.00313	0.3112	2.73e-06	3.65742e-05	21.997	-0.00612895	0.00936613	0.512871
		rs79254826	G	A	0.02579	0.00537	0.94048	1.57e-06	1.00149e-05	23.065	0.00537269	0.0144219	0.709493
		rs79373409	G	A	-0.01899	0.00355	0.7721	8.83e-08	3.90562e-05	28.615	0.000662957	0.0104273	0.949306
		rs7941785	G	A	-0.01499	0.00295	0.631	3.75e-07	4.6633e-05	25.8202	-0.00898592	0.00869944	0.301637
		rs7963801	C	T	-0.02296	0.00292	0.5476	3.75e-15	0.000118807	61.827	-0.00522591	0.00839933	0.533821
		rs80236973	T	C	0.01924	0.00416	0.1429	3.75e-06	2.0322e-05	21.3906	0.00881229	0.0131823	0.503817
		rs8052910	A	G	-0.01863	0.00389	0.1599	1.67e-06	2.38993e-05	22.9365	-0.00810723	0.0117877	0.491598
		rs8054299	G	C	0.02556	0.00306	0.3316	6.66e-17	0.000119952	69.7716	0.00210822	0.00937947	0.822159
		rs8058881	G	C	0.01831	0.00334	0.25	4.2e-08	4.37083e-05	30.0527	-0.0161289	0.00922452	0.0803804
		rs8138603	G	C	-0.01899	0.00413	0.1361	4.26e-06	1.92819e-05	21.1422	0.00224756	0.00955499	0.814035
		rs830383	A	G	0.01952	0.00295	0.369	3.67e-11	7.9077e-05	43.784	-0.00946299	0.00866544	0.274817
		rs857252	G	T	0.01458	0.00296	0.3095	8.41e-07	4.02193e-05	24.2623	0.00979553	0.00847322	0.247657
		rs875361	A	G	-0.01623	0.00287	0.449	1.56e-08	6.13691e-05	31.9796	0.0132687	0.00828093	0.109084
		rs880625	A	G	0.0209	0.00411	0.8333	3.67e-07	2.78628e-05	25.8588	-0.00809298	0.0114793	0.480806
		rs888062	C	T	-0.01482	0.00317	0.7381	2.94e-06	3.27723e-05	21.8564	-0.00802392	0.00897564	0.371339
		rs889169	A	G	0.01743	0.003	0.5867	6.25e-09	6.34911e-05	33.7561	-0.00145981	0.00873924	0.867338
		rs9288996	C	G	0.01532	0.00331	0.7721	3.69e-06	2.92387e-05	21.4221	-0.00876441	0.00958847	0.360687
		rs9384679	T	C	-0.02822	0.00295	0.4082	1.11e-21	0.000171473	91.5103	-0.0206147	0.00837696	0.0138596
		rs9388500	G	C	0.01437	0.00285	0.4762	4.6e-07	4.91878e-05	25.4228	-0.0131456	0.00827503	0.112155
		rs940772	A	G	0.01316	0.00288	0.5578	4.89e-06	3.99487e-05	20.8798	0.00805689	0.00829505	0.331404
		rs9415061	T	G	-0.01438	0.00296	0.6276	1.19e-06	4.27864e-05	23.6012	-0.00868639	0.00832207	0.296588
		rs9436866	C	A	0.03309	0.00481	0.09524	6.01e-12	3.16326e-05	47.3264	-0.00383244	0.0128248	0.76507
		rs945213	T	G	0.01619	0.00304	0.6497	1.01e-07	5.00701e-05	28.3626	0.00213701	0.00872671	0.806548
		rs9541479	T	C	-0.01389	0.00286	0.4592	1.19e-06	4.54349e-05	23.587	-5.42e-06	0.00828939	0.999478
		rs9608441	G	A	0.01424	0.00288	0.3912	7.64e-07	4.51635e-05	24.4475	-0.0011021	0.00894124	0.901901
		rs9683585	G	C	-0.01912	0.00287	0.4473	2.7e-11	8.51097e-05	44.3825	-3.2e-05	0.00859221	0.997026
		rs9692869	C	T	-0.0149	0.00288	0.3929	2.3e-07	4.95232e-05	26.7663	0.0105999	0.00829429	0.201259
		rs9771228	T	C	0.01585	0.00297	0.6735	9.47e-08	4.85786e-05	28.4804	-0.0020573	0.00927514	0.824463
		rs9804812	G	A	-0.01379	0.00287	0.432	1.55e-06	4.39416e-05	23.0869	-0.00283607	0.00834541	0.73398
		rs982081	G	T	0.01489	0.00285	0.4677	1.75e-07	5.27111e-05	27.296	-0.0105773	0.00827116	0.200963
		rs9916785	A	G	-0.01723	0.00358	0.1803	1.49e-06	2.65542e-05	23.1635	0.0125448	0.0105033	0.232333
		rs991871	A	T	0.0243	0.00337	0.7551	5.57e-13	7.45804e-05	51.9939	0.00484416	0.0100364	0.62934
		rs9930063	C	T	0.01633	0.00288	0.4592	1.43e-08	6.19305e-05	32.1505	-0.0116347	0.00829487	0.160725
		rs9934041	T	C	-0.01605	0.00298	0.3316	7.21e-08	4.98709e-05	29.008	-0.015348	0.00898064	0.087448
Intelligence (Cognitive performance)		rs1003346	A	C	0.0145936	0.00276394	0.419988	1.29e-07	4.11492e-05	27.8784	-7.99e-05	0.00833144	0.992346
		rs1007934	A	G	0.0160767	0.00280571	0.379905	1e-08	4.68665e-05	32.8329	-0.00505899	0.00826833	0.540636
		rs1009950	T	G	-0.0155518	0.00285616	0.385356	5.18e-08	4.25502e-05	29.648	0.00248397	0.00859447	0.772567
		rs10119967	A	C	-0.0182577	0.00344679	0.804404	1.18e-07	2.67494e-05	28.0582	0.0300761	0.010966	0.00609425
		rs10182272	A	G	0.0156721	0.00303371	0.296905	2.39e-07	3.37567e-05	26.6876	-0.014367	0.00897766	0.109532
		rs10189857	A	G	0.0189955	0.00274978	0.562889	4.92e-12	7.11441e-05	47.7205	-0.0110441	0.00828902	0.182736
		rs10189912	A	G	-0.0193366	0.00285285	0.646474	1.22e-11	6.36203e-05	45.9413	0.0218214	0.00879664	0.0131144
		rs10216219	T	C	0.0151296	0.00310924	0.259794	1.14e-06	2.75896e-05	23.678	-0.0155638	0.0086197	0.0709807
		rs10280509	A	G	0.0185294	0.00355174	0.187496	1.82e-07	2.51234e-05	27.2171	-0.000199631	0.0109424	0.985444
		rs10509629	T	C	0.0143341	0.00291521	0.662704	8.79e-07	3.27454e-05	24.1769	0.00106827	0.0101811	0.916433
		rs1054442	A	C	-0.0214635	0.00281636	0.619957	2.52e-14	8.29159e-05	58.0797	-0.0286794	0.00834919	0.00059257
		rs10744608	A	G	-0.0133068	0.00279791	0.511272	1.97e-06	3.4247e-05	22.6195	-0.0190838	0.00829167	0.0213599
		rs10779271	A	G	0.0163751	0.00292517	0.681229	2.17e-08	4.12342e-05	31.3376	0.00131656	0.00883963	0.881602
		rs10806984	A	C	0.0139413	0.00290867	0.645966	1.64e-06	3.18339e-05	22.9729	-0.0076172	0.00896046	0.395275
		rs10832843	A	G	-0.0196558	0.00398214	0.136819	7.97e-07	1.74349e-05	24.3641	-0.0184224	0.0111823	0.0994626
		rs10917152	T	C	0.0242133	0.00404905	0.130936	2.23e-09	2.46566e-05	35.7604	0.0200798	0.0148169	0.175356
		rs10943616	A	G	-0.0145481	0.00280473	0.391146	2.14e-07	3.88244e-05	26.905	0.00645049	0.00846438	0.446016
		rs10954779	T	C	-0.0163774	0.00276179	0.556452	3.03e-09	5.25893e-05	35.1649	0.0230835	0.00861655	0.00738482
		rs11076962	T	C	0.0169362	0.00304171	0.716554	2.58e-08	3.81538e-05	31.0026	-0.0138309	0.00957647	0.148667
		rs11079849	T	C	0.0165478	0.00295972	0.313397	2.26e-08	4.07567e-05	31.2593	0.0040655	0.00905511	0.653451
		rs11083241	A	G	-0.0135177	0.0027797	0.592547	1.16e-06	3.45962e-05	23.6488	-0.00388721	0.00838083	0.642777
		rs11109760	T	C	-0.0132786	0.00285745	0.350862	3.37e-06	2.98015e-05	21.5946	-0.00280369	0.00852236	0.742171
		rs11119017	A	G	-0.0144115	0.00278968	0.573822	2.39e-07	3.95455e-05	26.6876	0.0285732	0.0083649	0.000635843
		rs11138902	A	G	0.013324	0.00273369	0.52895	1.09e-06	3.58651e-05	23.7559	0.00476985	0.00847027	0.573348
		rs11171739	T	C	-0.0144607	0.00275862	0.573529	1.59e-07	4.07248e-05	27.4786	-0.000456136	0.00835079	0.95644
		rs111770664	A	G	-0.0189925	0.00411448	0.129273	3.91e-06	1.45325e-05	21.3075	0.00242749	0.011757	0.836422
		rs11210871	C	G	-0.0173454	0.0029265	0.320357	3.09e-09	4.63452e-05	35.1293	-0.00627413	0.00942591	0.505651
		rs112684838	C	G	-0.0336727	0.00676295	0.0440407	6.39e-07	6.32408e-06	24.7904	0.00921232	0.0197509	0.640911
		rs1145123	T	C	0.0205566	0.00277156	0.516307	1.2e-13	8.32442e-05	55.0119	-0.0225418	0.00846497	0.00774587
		rs114640136	A	T	0.0605995	0.0113334	0.983523	8.94e-08	2.80734e-06	28.5904	-0.0106835	0.0518633	0.836796
		rs114669457	A	G	0.0537413	0.0114465	0.01583	2.67e-06	2.08086e-06	22.043	0.0150282	0.0574254	0.793553
		rs115064	T	C	0.0160962	0.00281402	0.612319	1.07e-08	4.70613e-05	32.7184	0.00764511	0.00889731	0.390197
		rs11594681	A	G	-0.0144565	0.00287578	0.362196	4.98e-07	3.53727e-05	25.2707	-0.00174278	0.00834336	0.83454
		rs11605348	A	G	-0.0166074	0.0028958	0.342131	9.75e-09	4.48558e-05	32.8902	0.0136955	0.00863805	0.112856
		rs11623436	T	C	-0.0157743	0.00275005	0.446889	9.69e-09	4.92776e-05	32.9017	0.00678721	0.00838868	0.418463
		rs11634187	T	G	0.0220324	0.00385721	0.850447	1.12e-08	2.51442e-05	32.6269	0.00530815	0.0117479	0.651384
		rs11646221	T	G	0.0177354	0.00277159	0.55636	1.56e-10	6.12393e-05	40.9472	-0.0116011	0.00841063	0.167792
		rs11649260	A	G	0.0138231	0.00273401	0.515368	4.28e-07	3.86868e-05	25.5631	0.00104465	0.00831451	0.900016
		rs11655029	T	C	-0.0154084	0.00285341	0.372929	6.66e-08	4.1319e-05	29.16	-0.0212068	0.00886991	0.0168082
		rs11678106	T	C	0.0160859	0.00274504	0.497074	4.63e-09	5.20164e-05	34.3396	0.00857028	0.0082928	0.301388
		rs11720523	A	C	0.0183255	0.00277323	0.409655	3.9e-11	6.39859e-05	43.6657	-0.0126295	0.00844946	0.134991
		rs11730872	T	C	-0.0243454	0.00533189	0.92798	4.97e-06	8.44277e-06	20.8484	-0.0115508	0.0184805	0.531953
		rs11769425	A	C	-0.0137591	0.00291692	0.670588	2.39e-06	2.97815e-05	22.2501	0.0150559	0.00881021	0.0874661
		rs11789226	T	C	0.0129597	0.00274396	0.500477	2.32e-06	3.37906e-05	22.3067	0.00126727	0.00828629	0.878449
		rs11793831	T	G	0.0278338	0.00280441	0.40773	3.24e-23	0.000144136	98.5056	0.0229859	0.00832757	0.0057763
		rs118093058	T	G	0.0186402	0.00407079	0.135833	4.67e-06	1.4913e-05	20.9672	0.00687824	0.0118965	0.563149
		rs11898362	A	G	-0.0179807	0.00300781	0.303372	2.26e-09	4.57623e-05	35.7365	-0.0127645	0.00928476	0.1692
		rs11917390	T	C	0.0182869	0.00350458	0.186079	1.81e-07	2.49866e-05	27.2275	-0.876938	0.709318	0.216343
		rs12026245	A	G	-0.01786	0.00272963	0.49555	6.03e-11	6.48454e-05	42.8108	0.00703837	0.00829301	0.396042
		rs12035012	A	C	-0.0269917	0.00331228	0.217016	3.67e-16	6.83712e-05	66.4062	-0.00228502	0.00997182	0.818754
		rs12187824	A	C	0.0153065	0.00274358	0.485171	2.42e-08	4.71075e-05	31.1252	0.0209856	0.00826768	0.0111404
		rs12190777	A	G	0.0170296	0.0030918	0.722051	3.63e-08	3.68927e-05	30.3381	-0.00400437	0.00866008	0.643799
		rs12207208	T	C	0.0226591	0.00424488	0.881537	9.4e-08	1.80302e-05	28.4942	-0.0203962	0.011915	0.0869321
		rs12273435	A	G	-0.0180945	0.00360377	0.187866	5.14e-07	2.33064e-05	25.2104	0.013771	0.0108674	0.205089
		rs1233578	A	G	-0.0237975	0.00390252	0.848676	1.07e-09	2.89364e-05	37.1856	0.0239511	0.0172275	0.164444
		rs12368628	C	G	0.0154886	0.00303281	0.717739	3.27e-07	3.20161e-05	26.0815	-0.00266994	0.00920662	0.771815
		rs12442309	T	C	0.0148652	0.00309949	0.287835	1.62e-06	2.85695e-05	23.0016	-0.00271368	0.00931144	0.770719
		rs12457394	T	G	-0.0135	0.00274278	0.446643	8.57e-07	3.62801e-05	24.2261	-0.00387188	0.00843332	0.646151
		rs12470949	T	C	-0.0171675	0.00302085	0.284247	1.32e-08	3.98139e-05	32.2965	-0.00563405	0.00888901	0.526198
		rs12484064	A	C	-0.0147518	0.00297116	0.308439	6.87e-07	3.18609e-05	24.6512	0.0135399	0.00877244	0.12272
		rs12535854	C	G	-0.0182259	0.00295299	0.336233	6.74e-10	5.15143e-05	38.0936	-0.00981335	0.00909539	0.280616
		rs12621984	T	C	0.0126046	0.0027551	0.507792	4.76e-06	3.16983e-05	20.9306	0.00775135	0.00827035	0.348632
		rs12646225	T	C	0.0251275	0.00421532	0.119864	2.51e-09	2.27142e-05	35.5335	0.0361977	0.0111031	0.00111353
		rs1280049	A	C	0.0149926	0.00272891	0.475485	3.93e-08	4.56133e-05	30.184	0.00989103	0.00831607	0.234287
		rs12886584	T	C	0.0205172	0.0035738	0.823052	9.41e-09	2.90849e-05	32.9591	-0.00906007	0.0115362	0.432241
		rs12970100	C	G	0.0256779	0.00541728	0.931444	2.14e-06	8.69313e-06	22.4676	0.0236202	0.0175994	0.179563
		rs13028382	T	C	-0.0139847	0.00296916	0.306237	2.48e-06	2.85582e-05	22.1841	0.0103734	0.00902928	0.250613
		rs13071190	T	C	0.0180951	0.00291715	0.667123	5.54e-10	5.17742e-05	38.4772	0.000187875	0.00894788	0.983248
		rs13212044	T	G	-0.0183679	0.00324178	0.230567	1.46e-08	3.45097e-05	32.1036	0.00704537	0.0104217	0.49902
		rs13223152	A	G	0.0176446	0.00278394	0.591423	2.33e-10	5.88161e-05	40.1702	-0.0182223	0.008299	0.0281119
		rs13253386	T	G	-0.0201329	0.00274814	0.54033	2.37e-13	8.07716e-05	53.6703	-0.00286087	0.00838015	0.732813
		rs13259607	T	C	0.0232729	0.00436886	0.110502	9.98e-08	1.69005e-05	28.3769	-0.0103424	0.0123209	0.401232
		rs13276212	T	G	0.0150707	0.00275466	0.482784	4.48e-08	4.52875e-05	29.9319	0.00365008	0.00831793	0.660791
		rs13395129	C	G	0.0168652	0.00299666	0.307006	1.82e-08	4.08323e-05	31.6744	0.000163137	0.00842161	0.984545
		rs1351117	A	G	0.0130137	0.00279925	0.4087	3.34e-06	3.16484e-05	21.6132	-0.0256873	0.00870637	0.00317358
		rs1360694	A	C	-0.0137299	0.00279518	0.606899	9.02e-07	3.48784e-05	24.1277	-0.000340177	0.00854168	0.968232
		rs1362739	A	C	0.0209452	0.00273365	0.468787	1.83e-14	8.85825e-05	58.7062	0.00753949	0.00843759	0.371557
		rs136561	T	G	0.0136546	0.00283113	0.387065	1.41e-06	3.34389e-05	23.2613	-0.00831393	0.00839042	0.321743
		rs1369429	T	C	0.0176326	0.00289628	0.347906	1.14e-09	5.09497e-05	37.0638	0.00359839	0.00865863	0.677715
		rs1376289	C	G	-0.0160178	0.0029187	0.322005	4.07e-08	3.98416e-05	30.1182	0.00984881	0.00870961	0.25814
		rs1389994	T	C	0.0149844	0.00278056	0.406529	7.09e-08	4.24548e-05	29.0413	-0.0226211	0.0082987	0.00641342
		rs1408579	T	C	0.0160494	0.00274819	0.445704	5.22e-09	5.10544e-05	34.1056	0.0010038	0.00848471	0.905825
		rs1424638	T	C	0.0131035	0.00273961	0.479751	1.73e-06	3.45977e-05	22.8771	0.00730445	0.00830795	0.379286
		rs144026674	T	C	0.0413066	0.0074682	0.0375577	3.18e-08	6.7004e-06	30.592	0.0266756	0.026487	0.313877
		rs144246	A	G	0.0154911	0.00283979	0.369818	4.9e-08	4.20207e-05	29.757	0.0124497	0.00958611	0.19404
		rs1471880	T	G	-0.0138595	0.00275208	0.430875	4.75e-07	3.76834e-05	25.3613	0.00602191	0.00836535	0.471609
		rs1473474	T	C	0.0155576	0.00273757	0.472328	1.32e-08	4.87734e-05	32.2965	-0.00521012	0.0082975	0.53006
		rs149586859	A	C	-0.0609719	0.0128389	0.986926	2.04e-06	1.76321e-06	22.553	0.0315964	0.0286199	0.269592
		rs1509333	T	C	-0.0144918	0.00279225	0.609917	2.1e-07	3.88313e-05	26.9361	0.0238666	0.00843504	0.00466262
		rs1512144	A	G	0.0139164	0.0027939	0.397675	6.33e-07	3.60091e-05	24.8104	0.00467444	0.00906901	0.606252
		rs1541976	A	C	0.0127027	0.00276267	0.422529	4.27e-06	3.12568e-05	21.1416	-0.00377168	0.00828873	0.649083
		rs1567154	T	C	-0.0178653	0.00335057	0.210764	9.71e-08	2.86552e-05	28.4302	0.0340622	0.0110164	0.00198852
		rs1571010	C	G	0.0153642	0.00331984	0.216076	3.69e-06	2.1983e-05	21.4184	0.0012239	0.0100059	0.902647
		rs1571536	T	C	0.0142465	0.00275401	0.509147	2.3e-07	4.05228e-05	26.7599	-0.0134321	0.00827892	0.104708
		rs1589652	A	G	0.0170938	0.00275928	0.443301	5.83e-10	5.73881e-05	38.378	0.00650212	0.00833983	0.435598
		rs162971	A	T	-0.0152415	0.00289652	0.334817	1.42e-07	3.73654e-05	27.6886	0.00255007	0.00880447	0.772095
		rs163538	T	C	0.0360147	0.00687961	0.0421466	1.65e-07	6.7037e-06	27.4052	0.0275392	0.0283981	0.332168
		rs166820	A	G	0.0243341	0.00359918	0.173576	1.37e-11	3.97314e-05	45.7111	-0.00495164	0.0107737	0.6458
		rs17052996	A	G	-0.016925	0.00335347	0.785402	4.49e-07	2.60138e-05	25.4722	-0.00907318	0.0111451	0.415589
		rs17088067	T	C	0.0166113	0.00356083	0.819726	3.09e-06	1.94861e-05	21.7622	0.0285208	0.00993763	0.00410497
		rs17106817	T	C	0.0169111	0.0030247	0.706668	2.26e-08	3.92621e-05	31.2593	0.0104081	0.00949271	0.272893
		rs17128425	A	T	0.0255567	0.00454422	0.100539	1.87e-08	1.73311e-05	31.6294	-0.02335	0.0150077	0.11974
		rs1720035	T	G	-0.0162832	0.00333331	0.212966	1.03e-06	2.42355e-05	23.8632	-0.00801274	0.00963524	0.405631
		rs1727307	A	G	0.0178169	0.00300657	0.288605	3.1e-09	4.36876e-05	35.1175	-0.00411661	0.00938706	0.660995
		rs17315288	T	G	-0.0277129	0.00587137	0.941223	2.36e-06	7.46803e-06	22.2784	-0.0257566	0.0212974	0.226518
		rs17488534	A	G	-0.0132008	0.00281827	0.391346	2.81e-06	3.16654e-05	21.9399	0.00743047	0.00835161	0.373624
		rs1767801	A	C	0.021041	0.00386996	0.852371	5.42e-08	2.25392e-05	29.561	0.0104208	0.0133379	0.43463
		rs17698176	T	G	-0.0201149	0.00356648	0.802202	1.7e-08	3.05832e-05	31.8096	-0.000908107	0.00905173	0.920087
		rs1812587	T	G	-0.0173389	0.0027667	0.482507	3.68e-10	5.9422e-05	39.2753	0.0191844	0.00837414	0.0219685
		rs1831539	T	C	-0.0172035	0.00276228	0.542809	4.72e-10	5.83259e-05	38.788	0.0148966	0.00830452	0.0728467
		rs1840847	A	G	0.0163419	0.00288268	0.350354	1.44e-08	4.43217e-05	32.1375	0.0108819	0.00831232	0.190489
		rs1906252	A	C	0.0316616	0.0027415	0.465953	7.47e-31	0.000201108	133.379	-0.0180535	0.00829059	0.0294368
		rs1952033	A	G	0.0165779	0.00311439	0.263289	1.02e-07	3.33014e-05	28.3343	-0.0103324	0.0106079	0.33004
		rs1962047	A	G	-0.0195327	0.00286277	0.36218	8.92e-12	6.51618e-05	46.5533	0.00656357	0.00845028	0.43732
		rs1972860	A	G	-0.0175561	0.00293041	0.320835	2.09e-09	4.73888e-05	35.8921	0.00677224	0.00890969	0.447196
		rs2001040	A	G	0.0142316	0.00278888	0.557792	3.34e-07	3.89197e-05	26.0406	0.0189895	0.00834209	0.0228255
		rs2007176	T	C	0.0154006	0.00276789	0.530905	2.64e-08	4.67166e-05	30.9581	0.0132675	0.00830529	0.110161
		rs2008514	A	G	-0.0286785	0.00279927	0.38474	1.25e-24	0.000150546	104.96	0.0207396	0.00839252	0.013466
		rs2059069	A	G	-0.0148077	0.00299327	0.702756	7.54e-07	3.09757e-05	24.4728	-0.0148307	0.00898991	0.0990034
		rs2060396	A	G	-0.0155953	0.00304418	0.280844	3.01e-07	3.21186e-05	26.2451	-0.00819132	0.0102896	0.425989
		rs2068348	A	G	-0.0135913	0.00279253	0.39883	1.13e-06	3.44134e-05	23.6877	-0.0100357	0.00839599	0.231973
		rs2071407	T	C	-0.0219741	0.00285898	0.362458	1.52e-14	8.27155e-05	59.0746	-0.0111624	0.00854957	0.191685
		rs2072490	T	C	0.0169959	0.00274481	0.509332	5.94e-10	5.80591e-05	38.3409	-0.0217406	0.0082923	0.00874702
		rs2111490	A	G	0.0154909	0.00275296	0.464706	1.83e-08	4.77248e-05	31.6631	0.0048144	0.00834189	0.563848
		rs214403	T	C	0.0156249	0.00287435	0.625731	5.45e-08	4.19324e-05	29.5501	-0.0093875	0.00883702	0.288102
		rs2184047	A	G	-0.0139131	0.00292107	0.654404	1.91e-06	3.10882e-05	22.6862	0.00775984	0.00891232	0.383926
		rs2192899	A	G	-0.0245048	0.00530982	0.92761	3.93e-06	8.66577e-06	21.2982	0.00992129	0.0140442	0.479918
		rs2195817	A	G	0.0131195	0.00276899	0.437219	2.16e-06	3.34694e-05	22.4486	0.00374001	0.00828899	0.651843
		rs2237014	A	G	-0.020533	0.00415649	0.873961	7.81e-07	1.62881e-05	24.4036	0.000867261	0.016037	0.956872
		rs2239647	A	C	-0.0205367	0.00276626	0.447783	1.14e-13	8.25796e-05	55.1158	0.0311263	0.00835507	0.00019498
		rs2252143	T	C	-0.0160297	0.00317419	0.260841	4.42e-07	2.97931e-05	25.5025	-0.0107237	0.00899857	0.233374
		rs2268894	T	C	0.0207848	0.00274858	0.546889	3.97e-14	8.58612e-05	57.1838	0.0165044	0.00846598	0.0512366
		rs2285640	A	G	0.0175137	0.00276459	0.544102	2.37e-10	6.032e-05	40.1322	-0.0107819	0.00833418	0.19577
		rs2293259	A	G	-0.015184	0.00294093	0.316369	2.43e-07	3.49333e-05	26.6566	0.00836968	0.00878463	0.34071
		rs2309812	T	C	0.0228352	0.00284479	0.358192	9.99e-16	8.97527e-05	64.4327	-0.0171956	0.00847322	0.042417
		rs2309895	T	G	0.0126315	0.00276704	0.445365	4.99e-06	3.11907e-05	20.8392	0.00503744	0.00838916	0.548192
		rs2314715	A	T	-0.0144361	0.00294195	0.680397	9.25e-07	3.17267e-05	24.0786	0.0245398	0.00851792	0.0039647
		rs2347654	T	C	0.0171714	0.00361885	0.828211	2.09e-06	1.94101e-05	22.515	0.00807681	0.0109979	0.46271
		rs2352974	T	C	-0.0308409	0.00275144	0.461626	3.68e-29	0.000189203	125.642	-0.00902205	0.00869467	0.299432
		rs2357836	T	C	-0.0157786	0.00341823	0.800893	3.91e-06	2.05879e-05	21.3075	-0.000922662	0.0103054	0.928659
		rs2373353	A	G	-0.0163232	0.0028865	0.637173	1.56e-08	4.47963e-05	31.979	-0.00548584	0.00844077	0.515743
		rs2393967	A	C	-0.0187089	0.00296262	0.691484	2.7e-10	5.15497e-05	39.8792	-0.0026309	0.00903822	0.770985
		rs2420551	A	T	-0.0285957	0.00434387	0.887065	4.61e-11	2.63058e-05	43.3359	0.00635116	0.0132118	0.630716
		rs2420900	T	C	-0.0135785	0.00287496	0.611903	2.32e-06	3.2098e-05	22.3067	0.00102379	0.00833639	0.902258
		rs2450333	A	G	-0.0188286	0.00279897	0.49498	1.73e-11	6.85423e-05	45.2525	-0.000356538	0.0083206	0.965821
		rs2457192	A	C	-0.019751	0.00313111	0.723268	2.83e-10	4.82572e-05	39.7909	-0.0027446	0.00927665	0.767337
		rs2465411	A	G	0.0139071	0.00277753	0.410471	5.53e-07	3.67589e-05	25.07	0.00723261	0.00849682	0.394651
		rs2478286	C	G	-0.0257855	0.00312703	0.745704	1.64e-16	7.8129e-05	67.9965	-0.0255736	0.00959811	0.00771152
		rs2508713	A	T	0.0165308	0.00284083	0.361565	5.92e-09	4.73609e-05	33.8608	-0.00724552	0.00954108	0.447612
		rs2558096	T	G	-0.0156318	0.00277356	0.419957	1.74e-08	4.68842e-05	31.7645	0.0262562	0.00842138	0.00182205
		rs2647995	T	C	-0.0197491	0.00304395	0.70542	8.7e-11	5.3002e-05	42.0941	0.0226188	0.00904968	0.0124403
		rs2678210	T	C	0.0187864	0.00304628	0.714044	6.96e-10	4.70535e-05	38.0319	0.00551449	0.00912459	0.545608
		rs2681211	A	G	0.0144248	0.00275546	0.498783	1.65e-07	4.15136e-05	27.4052	-0.0127366	0.00833474	0.12648
		rs2721173	T	C	-0.0162331	0.00273376	0.489637	2.89e-09	5.33892e-05	35.2598	0.0116747	0.00831168	0.160135
		rs2726491	A	G	-0.0282801	0.00285658	0.350416	4.16e-23	0.000135179	98.01	-0.0247806	0.00877387	0.0047374
		rs2759403	T	C	0.0165395	0.00319049	0.2417	2.17e-07	2.98447e-05	26.8739	0.0012334	0.011211	0.912396
		rs2836921	A	G	0.0203465	0.00296293	0.312288	6.56e-12	6.13643e-05	47.1557	-0.0314552	0.0100822	0.00180926
		rs28374800	C	G	-0.0159113	0.00327192	0.768448	1.16e-06	2.54971e-05	23.6488	-0.00742249	0.0104128	0.475953
		rs28482269	A	C	-0.0204401	0.00402682	0.15482	3.85e-07	2.04286e-05	25.7658	-0.0158008	0.0102428	0.122924
		rs2852931	A	G	0.0215871	0.0042985	0.882923	5.11e-07	1.57967e-05	25.2205	-0.023645	0.0132432	0.0741891
		rs28620532	A	G	-0.0163543	0.00288945	0.64364	1.51e-08	4.4523e-05	32.0356	-0.00803119	0.0086034	0.350568
		rs287879	A	G	-0.0188666	0.00307475	0.730782	8.46e-10	4.4883e-05	37.6505	-0.00614074	0.0104191	0.55561
		rs2885208	T	C	0.0189385	0.00346415	0.807669	4.58e-08	2.8132e-05	29.8881	-0.0269168	0.00956703	0.00490061
		rs2920940	T	C	-0.0247422	0.00325171	0.23069	2.76e-14	6.22594e-05	57.8969	-0.00550424	0.0100731	0.58477
		rs2955280	T	C	-0.0149147	0.00273413	0.527964	4.9e-08	4.49354e-05	29.757	-0.00122456	0.00833296	0.883168
		rs297578	A	G	0.0181036	0.00300674	0.706206	1.73e-09	4.55755e-05	36.2524	-0.0203994	0.00860141	0.0177097
		rs2987390	C	G	-0.0178028	0.00312274	0.733323	1.19e-08	3.85126e-05	32.5014	-0.00904115	0.00998646	0.365285
		rs3128341	T	C	-0.031727	0.00341739	0.198075	1.63e-20	8.29571e-05	86.1927	0.0207996	0.0100883	0.039232
		rs315024	T	C	0.0161063	0.0034452	0.199553	2.94e-06	2.11531e-05	21.8556	0.000688251	0.0107484	0.948944
		rs31768	A	T	0.018177	0.00305393	0.286649	2.65e-09	4.38934e-05	35.4263	-0.00556178	0.00879937	0.527344
		rs329672	T	C	0.0174305	0.00285324	0.627764	1e-09	5.28414e-05	37.3199	0.0106996	0.00859354	0.213102
		rs337944	A	G	0.0129558	0.00276066	0.543871	2.69e-06	3.31058e-05	22.0243	-0.00711259	0.00826509	0.389482
		rs34027202	A	G	-0.0160072	0.00300097	0.30037	9.61e-08	3.62285e-05	28.4515	0.00752312	0.00996572	0.450309
		rs34316	A	C	0.021049	0.00276743	0.434694	2.83e-14	8.61389e-05	57.8512	-0.00898408	0.00838035	0.283701
		rs34316274	A	G	0.0157403	0.00323875	0.761195	1.17e-06	2.60155e-05	23.6196	-0.0204402	0.0114352	0.0738618
		rs34320898	C	G	0.0228693	0.00384423	0.183646	2.7e-09	3.2149e-05	35.3906	0.0109478	0.0107217	0.30721
		rs34426618	T	C	-0.019819	0.00353974	0.185448	2.16e-08	2.86934e-05	31.3488	0.00245673	0.0114399	0.829962
		rs34478917	A	G	0.0149612	0.00308162	0.283492	1.2e-06	2.90108e-05	23.571	-0.00736775	0.00978099	0.451286
		rs34811474	A	G	0.0289955	0.00359389	0.19789	7.15e-16	6.2605e-05	65.0926	-0.0338693	0.00992417	0.000642969
		rs349131	T	C	0.0207133	0.00453443	0.89401	4.92e-06	1.19806e-05	20.8666	-0.0190694	0.0122829	0.120538
		rs35240777	A	G	-0.0225579	0.00463297	0.0977364	1.12e-06	1.26674e-05	23.7072	0.00350166	0.0166655	0.833578
		rs35424748	T	C	0.0137163	0.00279354	0.588235	9.11e-07	3.5382e-05	24.1081	0.00308999	0.00853085	0.717193
		rs35608616	A	G	-0.0180894	0.00293706	0.33052	7.32e-10	5.08599e-05	37.9333	0.00180098	0.00901398	0.841638
		rs35706695	A	C	-0.0131155	0.00274039	0.506698	1.7e-06	3.46918e-05	22.9058	0.00332506	0.00829534	0.688541
		rs35731967	T	C	0.0218376	0.00365789	0.819864	2.37e-09	3.18941e-05	35.6409	-0.0102508	0.0110384	0.353072
		rs35891966	A	G	-0.028986	0.00631503	0.052972	4.43e-06	6.40404e-06	21.0681	0.00737394	0.0152702	0.629169
		rs36033	T	C	0.0159685	0.0027878	0.581983	1.02e-08	4.83649e-05	32.81	-0.0138151	0.00830094	0.0960572
		rs3740422	C	G	-0.0241019	0.00291156	0.326286	1.25e-16	9.12735e-05	68.5253	-0.0141293	0.00868077	0.103597
		rs37469	A	G	0.0138402	0.0027336	0.46255	4.13e-07	3.86129e-05	25.634	-0.00443348	0.00827452	0.592097
		rs3843280	A	G	-0.0157835	0.00306893	0.729704	2.7e-07	3.16111e-05	26.4505	0.0160935	0.00927802	0.0828152
		rs3843954	C	G	-0.0207576	0.00334261	0.274161	5.3e-10	4.64996e-05	38.5641	0.0161107	0.009396	0.0864112
		rs3860294	T	C	0.0166631	0.00316789	0.264352	1.44e-07	3.2602e-05	27.6676	0.00395492	0.00989532	0.689395
		rs3860537	T	C	0.0188537	0.00340197	0.209994	2.99e-08	3.08738e-05	30.7138	-0.00171497	0.0102002	0.86648
		rs387780	T	C	-0.0144659	0.00288913	0.337542	5.53e-07	3.39673e-05	25.07	0.0185243	0.0088523	0.0363848
		rs39302	T	C	-0.0176957	0.00345687	0.201124	3.07e-07	2.55113e-05	26.2042	0.0139353	0.0111574	0.211672
		rs397892	A	G	0.0161457	0.00324341	0.755236	6.42e-07	2.77562e-05	24.7805	-0.00367213	0.00934133	0.694241
		rs405321	A	G	-0.0164324	0.00297473	0.300616	3.31e-08	3.88736e-05	30.5146	0.000753668	0.0088789	0.932354
		rs4075979	T	C	-0.0167561	0.00342801	0.199415	1.02e-06	2.31125e-05	23.8925	0.0127886	0.0105099	0.223676
		rs41289297	C	G	0.0243161	0.00519021	0.922729	2.8e-06	9.48268e-06	21.9492	0.0110754	0.0201517	0.582591
		rs4300830	T	G	-0.0143468	0.00305772	0.708392	2.71e-06	2.75555e-05	22.0149	0.0049638	0.00860495	0.564039
		rs4355095	T	C	-0.0134565	0.00283772	0.378195	2.12e-06	3.20415e-05	22.4866	0.0084559	0.00847608	0.318464
		rs4370385	T	C	0.0134129	0.00279378	0.409917	1.58e-06	3.37825e-05	23.0496	0.0221338	0.00876862	0.0115958
		rs4463213	A	G	0.0190655	0.00273223	0.520681	2.99e-12	7.3634e-05	48.6925	0.0187097	0.00826007	0.0235077
		rs4484297	C	G	0.0182667	0.00316032	0.25077	7.47e-09	3.80335e-05	33.4084	0.00226296	0.0089442	0.800261
		rs4514434	T	C	0.0139406	0.00297876	0.693101	2.87e-06	2.82295e-05	21.9024	0.00309308	0.00860219	0.719169
		rs4537697	A	G	0.0134322	0.0027525	0.505667	1.06e-06	3.60698e-05	23.8144	-0.0010348	0.00827354	0.900466
		rs4538216	A	C	0.015484	0.00314459	0.742747	8.48e-07	2.8071e-05	24.2458	0.0282017	0.00997291	0.00468651
		rs4626253	C	G	-0.0173233	0.00345705	0.806621	5.41e-07	2.37327e-05	25.1101	0.00893303	0.0106508	0.401628
		rs4637823	A	C	-0.0167798	0.00329144	0.220388	3.43e-07	2.70574e-05	25.9896	0.00632127	0.01012	0.532215
		rs4725065	A	G	-0.0165317	0.00273613	0.518032	1.52e-09	5.52276e-05	36.5058	-0.000261743	0.00848255	0.975384
		rs4731392	A	G	-0.0217412	0.00297458	0.692208	2.69e-13	6.89651e-05	53.4215	0.0095544	0.0101459	0.346347
		rs4735692	A	G	-0.0129495	0.00276817	0.584617	2.9e-06	3.22003e-05	21.8837	-0.00316198	0.00848222	0.709315
		rs477024	A	G	-0.0170375	0.00368457	0.169002	3.76e-06	1.81948e-05	21.3814	0.00405638	0.0116298	0.727247
		rs4793161	A	G	-0.0177187	0.00324995	0.232461	4.98e-08	3.21353e-05	29.7243	-0.00937314	0.00963421	0.330602
		rs4795570	C	G	0.0185109	0.00389539	0.151478	2.01e-06	1.75867e-05	22.5815	0.00743025	0.0101102	0.462386
		rs4808084	A	C	0.0129583	0.00279634	0.579073	3.59e-06	3.17155e-05	21.474	0.00628291	0.00830961	0.449588
		rs4821995	A	G	0.0159991	0.00287495	0.344118	2.62e-08	4.23529e-05	30.9692	-0.0326553	0.00882242	0.000214412
		rs4852252	T	C	-0.0207869	0.00274741	0.45	3.85e-14	8.58475e-05	57.2444	-2.85e-05	0.00828563	0.997258
		rs4856374	A	G	-0.0135898	0.00276891	0.576532	9.2e-07	3.56347e-05	24.0885	-0.0146883	0.00832787	0.0777732
		rs4863692	T	G	0.0146285	0.00290595	0.32801	4.8e-07	3.38451e-05	25.3412	-0.0107696	0.00950835	0.257364
		rs4969374	A	G	0.0160071	0.00316658	0.256852	4.3e-07	2.95543e-05	25.553	0.0104318	0.00884208	0.238082
		rs4976976	A	G	0.0173172	0.00277742	0.419172	4.52e-10	5.73499e-05	38.8752	-0.00738304	0.00832663	0.375252
		rs4981713	T	G	0.0161886	0.0027979	0.605405	7.21e-09	4.8459e-05	33.4778	-0.0181048	0.008431	0.0317607
		rs55754731	T	C	0.0213686	0.00367474	0.831337	6.06e-09	2.87287e-05	33.8142	-0.0123937	0.0116335	0.286719
		rs55763037	A	G	0.0183447	0.00333358	0.781414	3.73e-08	3.13417e-05	30.283	0.0118087	0.0089457	0.186819
		rs55837830	T	C	0.0148535	0.00281476	0.426794	1.31e-07	4.12784e-05	27.8467	-0.013315	0.0083016	0.108734
		rs55985762	A	T	0.0163536	0.00339357	0.206868	1.44e-06	2.30873e-05	23.2228	0.0041153	0.012553	0.743038
		rs56056769	T	C	-0.0231769	0.00483053	0.0909763	1.6e-06	1.15357e-05	23.0208	-0.0268193	0.0140505	0.0562911
		rs56150095	A	C	-0.0219682	0.00274706	0.531876	1.27e-15	9.64817e-05	63.952	0.0130135	0.00828268	0.116142
		rs56274896	A	T	-0.0160706	0.00308457	0.717046	1.89e-07	3.33701e-05	27.1441	0.00677952	0.0102451	0.508142
		rs56285155	T	C	-0.0153724	0.00286638	0.635402	8.19e-08	4.03737e-05	28.7618	0.0234139	0.00869289	0.00707164
		rs56289648	A	G	-0.0144934	0.00281479	0.525547	2.62e-07	4.00562e-05	26.5122	0.00808963	0.00835283	0.3328
		rs563082	T	C	0.0140064	0.00285553	0.638974	9.34e-07	3.36294e-05	24.059	0.00885338	0.00870563	0.309167
		rs566237	A	G	-0.0187161	0.0029354	0.683261	1.82e-10	5.33095e-05	40.6534	-0.020731	0.00942309	0.0278055
		rs5750830	A	C	0.0228911	0.00312677	0.741484	2.46e-13	6.22515e-05	53.597	-0.00680605	0.00939419	0.468762
		rs5753383	A	G	0.01591	0.00291873	0.321173	5.01e-08	3.92527e-05	29.7134	0.00876362	0.00879629	0.319111
		rs57912065	C	G	-0.0174638	0.00330128	0.778103	1.22e-07	2.92765e-05	27.9841	0.00653788	0.0131986	0.620355
		rs58593843	A	G	-0.0276826	0.00465175	0.0969818	2.67e-09	1.87926e-05	35.4144	0.0227608	0.0126752	0.0725437
		rs59142272	A	G	0.0226956	0.00368495	0.169156	7.32e-10	3.23033e-05	37.9333	0.0122874	0.0121964	0.313716
		rs59836638	A	G	0.0145119	0.00286062	0.358161	3.92e-07	3.58471e-05	25.7353	-0.0208991	0.00888714	0.0186926
		rs600806	A	G	-0.0192927	0.003076	0.726455	3.56e-10	4.73663e-05	39.338	-0.00159944	0.00899851	0.858924
		rs6019535	A	G	0.0251054	0.00297599	0.305297	3.28e-17	9.14565e-05	71.1661	-0.00618927	0.00940954	0.510688
		rs6074798	A	G	0.0130676	0.00276036	0.492239	2.2e-06	3.394e-05	22.4108	0.00341735	0.00832212	0.68134
		rs61865660	T	G	0.018279	0.00340264	0.208146	7.79e-08	2.88207e-05	28.8584	-0.0133258	0.010024	0.183717
		rs62014217	A	G	-0.0184328	0.00344602	0.802402	8.84e-08	2.74878e-05	28.6118	-0.0134683	0.00934088	0.149339
		rs62152485	A	C	-0.015	0.00289576	0.343533	2.22e-07	3.66658e-05	26.8324	-0.00234407	0.00850165	0.782764
		rs62181012	T	C	0.0211458	0.00351143	0.807961	1.72e-09	3.40942e-05	36.2645	0.0119001	0.0102104	0.24382
		rs62186982	A	G	-0.0188265	0.00407058	0.855097	3.75e-06	1.60596e-05	21.3906	0.0214018	0.0124699	0.0861133
		rs62198803	A	G	0.0190651	0.00322537	0.236434	3.4e-09	3.82206e-05	34.9399	-0.0174079	0.00988481	0.078224
		rs62263292	T	G	0.0154493	0.00306961	0.277502	4.83e-07	3.07735e-05	25.3311	0.0152896	0.00882713	0.083253
		rs6432749	A	G	-0.0173985	0.00308704	0.275577	1.74e-08	3.84235e-05	31.7645	0.0104084	0.00893907	0.244275
		rs6435666	A	C	0.0131395	0.00273284	0.500385	1.52e-06	3.50177e-05	23.1169	-0.012542	0.00829149	0.130373
		rs6464976	A	G	0.0131447	0.00278963	0.576548	2.45e-06	3.28451e-05	22.2029	0.00588905	0.00830672	0.478356
		rs6496420	T	C	-0.012715	0.00274089	0.516123	3.5e-06	3.25654e-05	21.5203	-0.00403395	0.00828883	0.62649
		rs6508220	A	G	-0.022748	0.00273743	0.503218	9.57e-17	0.000104603	69.0561	0.0182482	0.00833415	0.0285555
		rs6535809	A	G	0.0196475	0.00273413	0.513351	6.67e-13	7.81672e-05	51.6386	-0.0134085	0.00827728	0.10525
		rs6539284	T	C	-0.0194809	0.00282741	0.612997	5.58e-12	6.82387e-05	47.4721	-0.00553257	0.00838234	0.509236
		rs6550835	A	G	-0.0248092	0.00292872	0.326347	2.43e-17	9.55883e-05	71.7578	0.00549205	0.00858947	0.522567
		rs6558295	C	G	0.0219111	0.00475294	0.90793	4.03e-06	1.07644e-05	21.2521	-0.0188864	0.0159479	0.236312
		rs6668048	T	C	-0.021458	0.0027342	0.471851	4.23e-15	9.30034e-05	61.5911	0.00339424	0.00834688	0.684266
		rs6681390	A	G	-0.0148532	0.00272936	0.522221	5.27e-08	4.47732e-05	29.6154	-0.00933798	0.0083141	0.261374
		rs6689263	A	G	-0.0201658	0.00430526	0.886387	2.81e-06	1.33877e-05	21.9399	0.00705754	0.0123678	0.568245
		rs6705659	T	C	0.0638782	0.0137284	0.0113335	3.27e-06	1.46994e-06	21.6504	-0.0159447	0.0576326	0.78204
		rs67482514	C	G	-0.0178589	0.00322946	0.75616	3.2e-08	3.41656e-05	30.5809	0.00344527	0.00937341	0.713203
		rs67589009	A	G	0.0145744	0.00276136	0.515353	1.31e-07	4.21589e-05	27.8573	-0.0136567	0.00836429	0.102523
		rs67654519	T	C	-0.0126486	0.00275388	0.492285	4.37e-06	3.19484e-05	21.0957	0.00403009	0.00841487	0.631993
		rs67672804	T	C	0.0137952	0.00285379	0.416292	1.34e-06	3.44054e-05	23.3676	-0.0166036	0.00878859	0.0588627
		rs6770622	A	G	-0.0449613	0.00686432	0.0417462	5.75e-11	1.03992e-05	42.9025	0.0425833	0.0256611	0.0970242
		rs6819372	A	G	-0.0197961	0.00272861	0.492609	4.02e-13	7.97149e-05	52.635	-0.00349249	0.00833761	0.675302
		rs6860963	T	C	0.0202625	0.00347615	0.189898	5.58e-09	3.16714e-05	33.9772	-0.00858231	0.00971854	0.37719
		rs6903716	A	G	0.017758	0.00297504	0.700015	2.39e-09	4.53346e-05	35.629	0.00838308	0.00879497	0.340505
		rs7022186	T	C	0.0138168	0.0028026	0.615276	8.22e-07	3.48604e-05	24.3049	-0.0191829	0.0084633	0.0234148
		rs702222	T	C	-0.0198308	0.00287195	0.355682	5.02e-12	6.62078e-05	47.679	-0.0112701	0.00828322	0.173642
		rs7068573	T	G	0.0134364	0.00273486	0.530952	8.97e-07	3.64238e-05	24.1376	-0.00401598	0.0083032	0.628623
		rs7069887	A	C	0.0225316	0.00389752	0.852171	7.43e-09	2.55101e-05	33.42	0.00813806	0.0126277	0.519278
		rs7086046	A	G	-0.0165479	0.00319149	0.242362	2.16e-07	2.99119e-05	26.8842	-0.00656968	0.00910204	0.47043
		rs7116046	T	C	0.0157066	0.00284231	0.371189	3.28e-08	4.31874e-05	30.5367	-0.0108097	0.00836531	0.196288
		rs7172979	T	G	0.0606345	0.00908382	0.0238374	2.47e-11	6.28208e-06	44.5556	-0.0310903	0.0467764	0.50627
		rs7248006	T	C	-0.019175	0.00282027	0.387866	1.05e-11	6.65025e-05	46.2264	-0.0183369	0.00830284	0.0272088
		rs7251275	T	C	-0.015955	0.00312108	0.273591	3.19e-07	3.14691e-05	26.1325	-0.00112768	0.00893346	0.899549
		rs72691856	T	G	-0.0263387	0.00518173	0.0769479	3.72e-07	1.11194e-05	25.8369	-0.0387691	0.0177419	0.0288769
		rs72739469	T	C	-0.0343573	0.00564809	0.931075	1.18e-09	1.43886e-05	37.0029	0.0210654	0.0135489	0.120001
		rs72768642	T	C	-0.0306239	0.0054039	0.930151	1.45e-08	1.26427e-05	32.1149	0.0240797	0.0152291	0.113841
		rs72790254	T	C	0.0168349	0.00320909	0.243563	1.55e-07	3.07228e-05	27.5205	0.00722475	0.00927489	0.436005
		rs72829857	A	G	-0.0165824	0.00322489	0.759871	2.72e-07	2.92327e-05	26.4402	0.00347813	0.0115111	0.762534
		rs73068339	C	G	0.0188582	0.00304557	0.282707	5.94e-10	4.71102e-05	38.3409	0.00640361	0.00886506	0.470083
		rs7312919	C	G	0.0181456	0.00291496	0.662565	4.82e-10	5.24949e-05	38.7506	0.0052153	0.00835297	0.532388
		rs7357604	A	G	0.0157045	0.00281998	0.621728	2.56e-08	4.41956e-05	31.0138	-0.0134218	0.00852331	0.115323
		rs73877087	T	C	-0.0434947	0.00935572	0.0249461	3.34e-06	3.18544e-06	21.6132	-0.147487	0.067371	0.0285838
		rs7428004	A	G	-0.0153609	0.00296428	0.679627	2.2e-07	3.54275e-05	26.8531	0.016396	0.00931426	0.0783556
		rs74826094	C	G	-0.0339195	0.00739953	0.963397	4.56e-06	4.48984e-06	21.0131	-0.00137938	0.0168391	0.934714
		rs7518151	T	C	-0.0168704	0.00294627	0.320203	1.03e-08	4.32441e-05	32.7871	-0.00851561	0.008857	0.336323
		rs7573001	C	G	-0.0162512	0.00285961	0.379905	1.32e-08	4.61008e-05	32.2965	0.0126194	0.0090267	0.16211
		rs7584255	T	C	0.0170116	0.00321155	0.762627	1.18e-07	3.07768e-05	28.0582	-0.00876872	0.00916993	0.338948
		rs7595241	C	G	-0.0138564	0.00302343	0.697398	4.58e-06	2.68579e-05	21.0039	-0.00869972	0.00868405	0.316438
		rs75973558	A	G	0.0256356	0.00446536	0.884555	9.41e-09	2.03936e-05	32.9591	-0.0388408	0.0152515	0.0108748
		rs76092382	T	C	-0.027914	0.00540341	0.929704	2.39e-07	1.05682e-05	26.6876	0.0192338	0.0154527	0.213245
		rs7634282	T	C	-0.0193525	0.0037534	0.838066	2.52e-07	2.18606e-05	26.5843	-0.00670545	0.0120567	0.578103
		rs7640196	T	C	-0.0174541	0.00315454	0.248506	3.15e-08	3.4642e-05	30.6141	0.025994	0.00928622	0.00512283
		rs7652296	A	G	0.0165331	0.00279938	0.609824	3.51e-09	5.02888e-05	34.8808	-0.000489815	0.0082621	0.952726
		rs768990	A	G	-0.0148826	0.00312856	0.25425	1.96e-06	2.5998e-05	22.629	0.00827051	0.00918193	0.367728
		rs76998132	A	G	-0.0203321	0.00421041	0.134401	1.37e-06	1.64382e-05	23.3192	0.0148232	0.0132045	0.261612
		rs77128898	T	C	-0.0442253	0.0081207	0.0309516	5.15e-08	5.39018e-06	29.6589	-0.000374391	0.0187009	0.984027
		rs7778249	C	G	-0.017376	0.00331729	0.777471	1.62e-07	2.87622e-05	27.4366	0.0157569	0.00951622	0.0977642
		rs77849782	T	G	-0.0280974	0.00575295	0.93725	1.04e-06	8.50044e-06	23.8535	-0.0195252	0.0229569	0.395037
		rs77920886	T	C	0.0243907	0.00506873	0.0800277	1.49e-06	1.03297e-05	23.1553	-0.0131618	0.0135077	0.32986
		rs77924331	T	C	-0.0217247	0.00434234	0.887419	5.64e-07	1.51522e-05	25.03	0.02703	0.0141697	0.0564443
		rs78084033	A	C	-0.0228755	0.00404947	0.86563	1.61e-08	2.24904e-05	31.9112	-0.00635203	0.0125689	0.613296
		rs78924036	A	G	-0.0416414	0.00866085	0.0268402	1.52e-06	3.65863e-06	23.1169	0.023112	0.0258935	0.372081
		rs79120332	A	C	0.0394969	0.00752896	0.965029	1.55e-07	5.62757e-06	27.5205	-0.0543112	0.0246546	0.0276026
		rs79254826	A	G	-0.0256262	0.0054933	0.0685556	3.09e-06	8.42021e-06	21.7622	-0.00537269	0.0144219	0.709493
		rs7941785	A	G	0.0155121	0.00284104	0.36911	4.76e-08	4.20644e-05	29.8116	0.00898592	0.00869944	0.301637
		rs7977614	A	G	-0.0157643	0.00311239	0.725085	4.08e-07	3.0986e-05	25.6542	0.0138271	0.00925881	0.135334
		rs79790188	C	G	-0.0175036	0.00353394	0.185802	7.31e-07	2.24873e-05	24.5322	0.0269887	0.00979153	0.00584534
		rs799444	T	C	0.018415	0.00275921	0.450816	2.49e-11	6.68204e-05	44.5423	-0.0029719	0.00846613	0.725563
		rs8006700	A	T	-0.0182269	0.00293038	0.679412	4.97e-10	5.106e-05	38.6884	0.00164422	0.00995185	0.868773
		rs8015552	A	T	0.0153977	0.00296395	0.670111	2.05e-07	3.61498e-05	26.988	-0.0276284	0.00895596	0.0020361
		rs8025964	A	G	0.0170306	0.00274865	0.465383	5.79e-10	5.78756e-05	38.3904	0.0100974	0.00828164	0.22275
		rs8051038	A	G	0.018924	0.00314561	0.749415	1.79e-09	4.11825e-05	36.1923	0.00616041	0.00985266	0.531804
		rs8054299	C	G	-0.0230055	0.00292691	0.682476	3.84e-15	8.11201e-05	61.7796	-0.00210822	0.00937947	0.822159
		rs8067165	C	G	-0.0159291	0.0031142	0.415368	3.14e-07	3.8497e-05	26.1632	0.0292884	0.0086763	0.000736343
		rs807195	A	G	0.0300422	0.00570711	0.93822	1.41e-07	9.73206e-06	27.7097	-0.0124525	0.015605	0.424883
		rs817142	T	G	-0.0148113	0.00301043	0.288128	8.65e-07	3.00841e-05	24.2064	0.00155976	0.00872965	0.858194
		rs818391	A	G	-0.0155274	0.00338434	0.792578	4.48e-06	2.09683e-05	21.0497	0.0126033	0.0113732	0.267796
		rs831626	T	C	-0.0183322	0.00355966	0.803557	2.6e-07	2.53681e-05	26.5225	-0.0133294	0.0111593	0.232298
		rs845217	A	G	-0.0216616	0.00466142	0.095273	3.37e-06	1.12785e-05	21.5946	-0.00880528	0.0147928	0.551681
		rs880000	A	G	0.0149828	0.00281632	0.621466	1.04e-07	4.03427e-05	28.3024	0.00529335	0.00850824	0.533847
		rs884308	T	C	0.0136448	0.00282266	0.440468	1.34e-06	3.48957e-05	23.3676	0.00514188	0.00830239	0.535703
		rs889169	A	G	0.0160711	0.00289204	0.600693	2.74e-08	4.48807e-05	30.8803	-0.00145981	0.00873924	0.867338
		rs913264	T	C	0.0197245	0.0030257	0.286634	7.08e-11	5.26528e-05	42.4974	-0.00228611	0.0096144	0.812052
		rs9292394	T	G	-0.015131	0.00312818	0.745457	1.32e-06	2.69002e-05	23.3966	0.005396	0.00940906	0.566314
		rs9384679	T	C	-0.0267241	0.00278348	0.398784	7.92e-22	0.000133912	92.1792	-0.0206147	0.00837696	0.0138596
		rs9398320	T	G	0.0134049	0.00293387	0.683123	4.9e-06	2.73811e-05	20.8758	0.0197479	0.00867677	0.0228491
		rs9503599	T	C	-0.0171108	0.00278496	0.562766	8.05e-10	5.62813e-05	37.7487	-0.000755181	0.00839339	0.928308
		rs9516855	A	G	0.0334268	0.00609644	0.946735	4.18e-08	9.18594e-06	30.0633	-0.00613344	0.0250527	0.806595
		rs9523231	A	C	0.0140011	0.00275071	0.512119	3.58e-07	3.92229e-05	25.9081	0.0023907	0.00829224	0.773113
		rs9569206	A	G	-0.0154126	0.00282437	0.628765	4.84e-08	4.21177e-05	29.7789	0.00404111	0.0086984	0.642232
		rs9616945	A	G	-0.0180326	0.00383836	0.150508	2.63e-06	1.70988e-05	22.0712	0.00570209	0.00973001	0.557855
		rs967569	T	C	-0.0179757	0.00292716	0.674007	8.2e-10	5.02077e-05	37.7119	0.0092608	0.0096662	0.338033
		rs9692869	T	C	0.0142755	0.00275536	0.563736	2.21e-07	4.00011e-05	26.8428	-0.0105999	0.00829429	0.201259
		rs9813540	T	C	-0.0149378	0.00295331	0.308777	4.24e-07	3.30857e-05	25.5834	0.00943764	0.00936056	0.313342
		rs9852253	T	G	-0.0127185	0.0027679	0.559932	4.33e-06	3.15243e-05	21.114	0.0130651	0.00845996	0.122505
		rs985456	T	C	0.0325168	0.00695249	0.959563	2.91e-06	5.14292e-06	21.8743	0.0461478	0.0285996	0.106618
		rs9876321	A	G	-0.0178632	0.00341813	0.203034	1.73e-07	2.67773e-05	27.3111	-0.0137951	0.0108426	0.203262
		rs9888986	A	G	-0.0235019	0.00426223	0.116292	3.51e-08	1.89327e-05	30.4042	0.0140165	0.0120222	0.243659

## Sheet: TableS3
Table S3. Full result of MR estimates for the causal effect of OSA on brain structure and cognitive performance using IVW method.
Exposure	Outcome		MR method	No. of SNP	BETA	SE	Pvalue
Obstructive Sleep Apnea	Brain cortical structure	Full Thickness	Inverse variance weighted	13	-0.00501195	0.00486787	0.303199
		Full SurfArea	Inverse variance weighted	12	-56.191	879.628	0.949065
		Surface area of bankssts with gobal weighted	Inverse variance weighted	13	-3.88959	5.63916	0.490354
		Surface area of caudalanteriorcingulate with gobal weighted	Inverse variance weighted	13	-6.09865	5.0532	0.227474
		Surface area of caudalmiddlefrontal with gobal weighted	Inverse variance weighted	13	8.15572	11.8626	0.491758
		Surface area of cuneus with gobal weighted	Inverse variance weighted	13	0.609687	6.84015	0.928976
		Surface area of entorhinal with gobal weighted	Inverse variance weighted	13	1.64636	2.74869	0.549198
		Surface area of frontalpole with gobal weighted	Inverse variance weighted	13	1.02634	1.29234	0.427098
		Surface area of fusiform with gobal weighted	Inverse variance weighted	13	3.78071	10.8873	0.728396
		Surface area of inferiorparietal with gobal weighted	Inverse variance weighted	13	-40.2309	20.9767	0.0551257
		Surface area of inferiortemporal with gobal weighted	Inverse variance weighted	13	-8.6937	12.3679	0.482103
		Surface area of insula with gobal weighted	Inverse variance weighted	13	-4.08758	10.8892	0.707378
		Surface area of isthmuscingulate with gobal weighted	Inverse variance weighted	13	3.26495	5.54184	0.555763
		Surface area of lateraloccipital with gobal weighted	Inverse variance weighted	13	9.48248	16.4101	0.56337
		Surface area of lateralorbitofrontal with gobal weighted	Inverse variance weighted	13	-0.219175	7.99174	0.978121
		Surface area of lingual with gobal weighted	Inverse variance weighted	13	-1.95789	13.204	0.882122
		Surface area of medialorbitofrontal with gobal weighted	Inverse variance weighted	13	5.81868	7.78817	0.454993
		Surface area of middletemporal with gobal weighted	Inverse variance weighted	13	-4.89211	14.3911	0.733903
		Surface area of paracentral with gobal weighted	Inverse variance weighted	13	-3.8748	6.4795	0.549834
		Surface area of parahippocampal with gobal weighted	Inverse variance weighted	11	0.829179	3.3817	0.806305
		Surface area of parsopercularis with gobal weighted	Inverse variance weighted	13	-7.74597	7.64619	0.311037
		Surface area of parsorbitalis with gobal weighted	Inverse variance weighted	13	-3.77302	3.23629	0.243676
		Surface area of parstriangularis with gobal weighted	Inverse variance weighted	13	2.55129	8.16753	0.754759
		Surface area of pericalcarine with gobal weighted	Inverse variance weighted	13	7.40097	10.6628	0.487623
		Surface area of postcentral with gobal weighted	Inverse variance weighted	13	-6.23245	12.3973	0.615158
		Surface area of posteriorcingulate with gobal weighted	Inverse variance weighted	13	-1.67002	5.76375	0.772011
		Surface area of precentral with gobal weighted	Inverse variance weighted	13	-5.36488	17.4529	0.758545
		Surface area of precuneus with gobal weighted	Inverse variance weighted	13	14.919	12.4406	0.230443
		Surface area of rostralanteriorcingulate with gobal weighted	Inverse variance weighted	13	-4.83212	6.46275	0.454649
		Surface area of rostralmiddlefrontal with gobal weighted	Inverse variance weighted	13	2.50795	17.4543	0.885748
		Surface area of superiorfrontal with gobal weighted	Inverse variance weighted	13	3.66304	21.3885	0.864018
		Surface area of superiorparietal with gobal weighted	Inverse variance weighted	13	20.142	17.7713	0.257046
		Surface area of superiortemporal with gobal weighted	Inverse variance weighted	13	-13.6536	13.553	0.31373
		Surface area of supramarginal with gobal weighted	Inverse variance weighted	13	-17.139	14.2575	0.229321
		Surface area of temporalpole with gobal weighted	Inverse variance weighted	13	3.61599	2.6862	0.178258
		Surface area of transversetemporal with gobal weighted	Inverse variance weighted	13	0.291193	2.41911	0.904189
		Surface area of bankssts without gobal weighted	Inverse variance weighted	13	-0.194971	6.41761	0.975763
		Surface area of caudalanteriorcingulate without gobal weighted	Inverse variance weighted	13	-5.09033	7.25719	0.483042
		Surface area of caudalmiddlefrontal without gobal weighted	Inverse variance weighted	13	16.3342	17.5638	0.352373
		Surface area of cuneus without gobal weighted	Inverse variance weighted	13	1.49656	8.28562	0.856665
		Surface area of entorhinal without gobal weighted	Inverse variance weighted	13	2.28299	3.05671	0.455137
		Surface area of frontalpole without gobal weighted	Inverse variance weighted	13	1.34661	1.42686	0.345294
		Surface area of fusiform without gobal weighted	Inverse variance weighted	13	10.3259	17.7916	0.561655
		Surface area of inferiorparietal without gobal weighted	Inverse variance weighted	13	-33.1973	32.5469	0.307735
		Surface area of inferiortemporal without gobal weighted	Inverse variance weighted	13	-33.1973	32.5469	0.307735
		Surface area of insula without gobal weighted	Inverse variance weighted	13	0.150572	15.5046	0.992252
		Surface area of isthmuscingulate without gobal weighted	Inverse variance weighted	13	4.19282	8.28053	0.612613
		Surface area of lateraloccipital without gobal weighted	Inverse variance weighted	13	13.1805	23.8105	0.579881
		Surface area of lateralorbitofrontal without gobal weighted	Inverse variance weighted	13	5.69705	12.4431	0.647061
		Surface area of lingual without gobal weighted	Inverse variance weighted	13	1.12571	18.046	0.95026
		Surface area of medialorbitofrontal without gobal weighted	Inverse variance weighted	13	11.3783	10.8519	0.294404
		Surface area of middletemporal without gobal weighted	Inverse variance weighted	13	7.2378	23.4642	0.757731
		Surface area of paracentral without gobal weighted	Inverse variance weighted	13	0.843034	8.20445	0.918159
		Surface area of parahippocampal without gobal weighted	Inverse variance weighted	11	2.42595	4.61817	0.599371
		Surface area of parsopercularis without gobal weighted	Inverse variance weighted	13	-1.48952	9.3358	0.873236
		Surface area of parsorbitalis without gobal weighted	Inverse variance weighted	13	-2.15895	4.18392	0.605846
		Surface area of parstriangularis without gobal weighted	Inverse variance weighted	13	6.02876	8.87651	0.497023
		Surface area of pericalcarine without gobal weighted	Inverse variance weighted	13	8.79332	9.99901	0.379174
		Surface area of postcentral without gobal weighted	Inverse variance weighted	13	-2.81434	23.0047	0.902632
		Surface area of posteriorcingulate without gobal weighted	Inverse variance weighted	13	0.353826	9.76864	0.971106
		Surface area of precentral without gobal weighted	Inverse variance weighted	13	-0.254214	25.4812	0.99204
		Surface area of precuneus without gobal weighted	Inverse variance weighted	13	24.6727	24.907	0.321884
		Surface area of rostralanteriorcingulate without gobal weighted	Inverse variance weighted	13	-1.63482	7.803	0.834049
		Surface area of rostralmiddlefrontal without gobal weighted	Inverse variance weighted	13	16.2789	37.1587	0.661321
		Surface area of superiorfrontal without gobal weighted	Inverse variance weighted	13	14.7608	38.6401	0.702457
		Surface area of superiorparietal without gobal weighted	Inverse variance weighted	13	28.6439	29.124	0.325354
		Surface area of superiortemporal without gobal weighted	Inverse variance weighted	13	-2.23114	25.1912	0.929425
		Surface area of supramarginal without gobal weighted	Inverse variance weighted	13	-5.22592	21.117	0.804541
		Surface area of temporalpole without gobal weighted	Inverse variance weighted	13	4.55745	2.58633	0.0780468
		Surface area of transversetemporal without gobal weighted	Inverse variance weighted	13	1.647	2.99299	0.582123
		Thickness of bankssts with gobal weighted	Inverse variance weighted	13	0.00466768	0.00698334	0.503876
		Thickness of caudalanteriorcingulate with gobal weighted	Inverse variance weighted	13	-0.00500634	0.0089611	0.576384
		Thickness of caudalmiddlefrontal with gobal weighted	Inverse variance weighted	13	-0.00132866	0.00418726	0.751009
		Thickness of cuneus with gobal weighted	Inverse variance weighted	13	-1.73469e-05	0.00525791	0.997368
		Thickness of entorhinal with gobal weighted	Inverse variance weighted	13	-0.0187932	0.0137676	0.172244
		Thickness of frontalpole with gobal weighted	Inverse variance weighted	13	-0.00109012	0.0122235	0.928937
		Thickness of fusiform with gobal weighted	Inverse variance weighted	13	-0.00299721	0.00452637	0.507864
		Thickness of inferiorparietal with gobal weighted	Inverse variance weighted	13	0.00500987	0.00334286	0.133958
		Thickness of inferiortemporal with gobal weighted	Inverse variance weighted	13	-0.00229822	0.00510217	0.652393
		Thickness of insula with gobal weighted	Inverse variance weighted	13	0.00589954	0.00520119	0.256683
		Thickness of isthmuscingulate with gobal weighted	Inverse variance weighted	13	-0.00795662	0.0099546	0.424122
		Thickness of lateraloccipital with gobal weighted	Inverse variance weighted	13	0.00537066	0.00395308	0.174272
		Thickness of lateralorbitofrontal with gobal weighted	Inverse variance weighted	13	-0.00654431	0.00506209	0.196077
		Thickness of lingual with gobal weighted	Inverse variance weighted	13	0.00507185	0.00415636	0.222365
		Thickness of medialorbitofrontal with gobal weighted	Inverse variance weighted	12	0.00196267	0.00583965	0.7368
		Thickness of middletemporal with gobal weighted	Inverse variance weighted	13	-0.000858169	0.00468161	0.854558
		Thickness of paracentral with gobal weighted	Inverse variance weighted	13	-0.00622884	0.00494432	0.207743
		Thickness of parahippocampal with gobal weighted	Inverse variance weighted	12	0.00015179	0.0119737	0.989886
		Thickness of parsopercularis with gobal weighted	Inverse variance weighted	13	-0.000262051	0.00407974	0.948785
		Thickness of parsorbitalis with gobal weighted	Inverse variance weighted	13	-0.0088244	0.00851887	0.300265
		Thickness of parstriangularis with gobal weighted	Inverse variance weighted	13	0.00416367	0.0069495	0.549084
		Thickness of pericalcarine with gobal weighted	Inverse variance weighted	13	0.00439213	0.00467322	0.347293
		Thickness of postcentral with gobal weighted	Inverse variance weighted	13	0.00139933	0.00394037	0.722495
		Thickness of posteriorcingulate with gobal weighted	Inverse variance weighted	13	-0.00306739	0.00602155	0.610471
		Thickness of precentral with gobal weighted	Inverse variance weighted	13	0.000688675	0.00422501	0.870519
		Thickness of precuneus with gobal weighted	Inverse variance weighted	13	0.00193433	0.0034656	0.576741
		Thickness of rostralanteriorcingulate with gobal weighted	Inverse variance weighted	13	0.00428453	0.00928205	0.644373
		Thickness of rostralmiddlefrontal with gobal weighted	Inverse variance weighted	13	-0.00201369	0.00375655	0.591925
		Thickness of superiorfrontal with gobal weighted	Inverse variance weighted	13	-0.00459868	0.0037283	0.217407
		Thickness of superiorparietal with gobal weighted	Inverse variance weighted	13	0.00329393	0.00348653	0.344783
		Thickness of superiortemporal with gobal weighted	Inverse variance weighted	13	0.000639772	0.00581378	0.912375
		Thickness of supramarginal with gobal weighted	Inverse variance weighted	13	0.00655519	0.00338066	0.0524979
		Thickness of temporalpole with gobal weighted	Inverse variance weighted	13	-0.0279389	0.0119578	0.0194674
		Thickness of transversetemporal with gobal weighted	Inverse variance weighted	13	-0.00911837	0.00763697	0.232486
		Thickness of bankssts without gobal weighted	Inverse variance weighted	13	0.0013736	0.00974481	0.887904
		Thickness of caudalanteriorcingulate without gobal weighted	Inverse variance weighted	13	-0.00755436	0.0113686	0.506375
		Thickness of caudalmiddlefrontal without gobal weighted	Inverse variance weighted	13	-0.00658715	0.0063457	0.299247
		Thickness of cuneus without gobal weighted	Inverse variance weighted	13	-0.00358734	0.00697061	0.606806
		Thickness of entorhinal without gobal weighted	Inverse variance weighted	13	-0.0226107	0.0144423	0.117445
		Thickness of frontalpole without gobal weighted	Inverse variance weighted	13	-0.00610158	0.0155999	0.695701
		Thickness of fusiform without gobal weighted	Inverse variance weighted	13	-0.00611049	0.00745173	0.412211
		Thickness of inferiorparietal without gobal weighted	Inverse variance weighted	13	0.000465812	0.00579145	0.935894
		Thickness of inferiortemporal without gobal weighted	Inverse variance weighted	13	-0.0041953	0.00678306	0.536248
		Thickness of insula without gobal weighted	Inverse variance weighted	13	0.00303353	0.00742812	0.682991
		Thickness of isthmuscingulate without gobal weighted	Inverse variance weighted	13	-0.0113105	0.0117227	0.334628
		Thickness of lateraloccipital without gobal weighted	Inverse variance weighted	13	0.00223692	0.00563409	0.691343
		Thickness of lateralorbitofrontal without gobal weighted	Inverse variance weighted	13	-0.010341	0.0077276	0.180834
		Thickness of lingual without gobal weighted	Inverse variance weighted	13	0.00169974	0.00661181	0.797119
		Thickness of medialorbitofrontal without gobal weighted	Inverse variance weighted	13	-0.00206255	0.00672954	0.75923
		Thickness of middletemporal without gobal weighted	Inverse variance weighted	13	-0.00386611	0.00674906	0.566755
		Thickness of paracentral without gobal weighted	Inverse variance weighted	13	-0.00982177	0.00657125	0.135004
		Thickness of parahippocampal without gobal weighted	Inverse variance weighted	12	-0.00259626	0.0125533	0.836151
		Thickness of parsopercularis without gobal weighted	Inverse variance weighted	13	-0.00493344	0.00590726	0.403635
		Thickness of parsorbitalis without gobal weighted	Inverse variance weighted	13	-0.0153528	0.0121261	0.205478
		Thickness of parstriangularis without gobal weighted	Inverse variance weighted	13	-0.000935368	0.00892067	0.916492
		Thickness of pericalcarine without gobal weighted	Inverse variance weighted	13	0.00158945	0.00565777	0.778763
		Thickness of postcentral without gobal weighted	Inverse variance weighted	13	-0.000849686	0.00549987	0.877222
		Thickness of posteriorcingulate without gobal weighted	Inverse variance weighted	13	-0.00690052	0.00634503	0.276795
		Thickness of precentral without gobal weighted	Inverse variance weighted	13	-0.00375326	0.00670241	0.575488
		Thickness of precuneus without gobal weighted	Inverse variance weighted	13	-0.000705831	0.00642897	0.912577
		Thickness of rostralanteriorcingulate without gobal weighted	Inverse variance weighted	13	0.00010166	0.0112012	0.992759
		Thickness of rostralmiddlefrontal without gobal weighted	Inverse variance weighted	13	-0.00779475	0.00551924	0.157866
		Thickness of superiorfrontal without gobal weighted	Inverse variance weighted	13	-0.0110602	0.0063544	0.0817619
		Thickness of superiorparietal without gobal weighted	Inverse variance weighted	13	-0.000563882	0.00561946	0.920071
		Thickness of superiortemporal without gobal weighted	Inverse variance weighted	13	-0.00336069	0.00850291	0.692666
		Thickness of supramarginal without gobal weighted	Inverse variance weighted	13	0.000841249	0.00589721	0.886565
		Thickness of temporalpole without gobal weighted	Inverse variance weighted	13	-0.0326354	0.0131885	0.013341
		Thickness of transversetemporal without gobal weighted	Inverse variance weighted	13	-0.0146152	0.010375	0.158925
	Brain subcortical structure	ICV	Inverse variance weighted	9	-4157.59	15135.8	0.783558
		Accumbens	Inverse variance weighted	9	13.5108	7.56202	0.0739924
		Amygdala	Inverse variance weighted	9	1.72062	15.9582	0.914138
		Caudate	Inverse variance weighted	9	-21.7482	47.0092	0.643625
		Hippocampus	Inverse variance weighted	9	158.997	41.9539	0.000150763
		Pallidum	Inverse variance weighted	9	16.7812	14.5374	0.24836
		Putamen	Inverse variance weighted	9	9.02623	41.804	0.829052
		Thalamus	Inverse variance weighted	9	15.403	49.1053	0.753769
	Brain structure change	Amygdala	Inverse variance weighted	9	-8.19125	3.43829	0.0172021
		Caudate	Inverse variance weighted	9	-0.44898	4.96585	0.927959
		Cerebellum_GM	Inverse variance weighted	9	-5.12512	55.9257	0.926983
		Cerebellum_WM	Inverse variance weighted	9	-48.2601	21.8236	0.0270097
		Cerebral_WM	Inverse variance weighted	9	65.6114	196.616	0.738603
		Cortical_GM	Inverse variance weighted	9	-127.652	217.346	0.556987
		Hippocampus	Inverse variance weighted	9	-8.99014	5.31794	0.0909264
		Lateral_ventricles	Inverse variance weighted	9	51.4694	36.1463	0.154469
		Mean thickness	Inverse variance weighted	9	-0.397516	1.05281	0.705745
		Nucleus accumbens	Inverse variance weighted	9	-1.36605	1.74323	0.433257
		Pallidum	Inverse variance weighted	9	-1.55638	3.57355	0.66318
		Putamen	Inverse variance weighted	9	-7.50594	7.24606	0.300265
		Surface area	Inverse variance weighted	9	73.9556	40.5412	0.0681202
		Thalamus	Inverse variance weighted	9	-2.04894	8.17921	0.802197
		Total brain	Inverse variance weighted	9	-266.556	344.539	0.439131
	Cognitive performance	General Cognitive Function	Inverse variance weighted	12	0.0379734	0.0247024	0.124235
		Intelligence	Inverse variance weighted	12	0.0215785	0.0233445	0.355304
		Reaction time	Inverse variance weighted	11	-0.0115838	0.013193	0.379927

## Sheet: TableS4
Table S4. MR estimates for the causal effect of OSA on brain structure and cognitive performance.
Exposure	Outcome	MR Method	No. of SNP	BETA(95%CI)	Pvalue
Obstructive Sleep Apnea	Thickness of temporal pole with global weighted	MR Egger	13	0.008 (-0.105 to 0.120)	0.896368
		Weighted median	13	-0.032 (-0.062 to -0.003)	0.0317643
		Inverse variance weighted	13	-0.028 (-0.051 to -0.005)	0.0194674
		Simple mode	13	-0.033 (-0.075 to 0.010)	0.154978
		Weighted mode	13	-0.034 (-0.071 to 0.003)	0.0933835
	Thickness of temporal pole without global weighted	MR Egger	13	-0.014 (-0.138 to 0.110)	0.827816
		Weighted median	13	-0.046 (-0.081 to -0.011)	0.0098327
		Inverse variance weighted	13	-0.033 (-0.058 to -0.007)	0.013341
		Simple mode	13	-0.051 (-0.104 to 0.003)	0.0907971
		Weighted mode	13	-0.050 (-0.092 to -0.007)	0.041339
	Hippocampus	MR Egger	9	-119.202 (-474.722 to 236.317)	0.532077
		Weighted median	9	124.430 (33.172 to 215.689)	0.00753
		Inverse variance weighted	9	158.997 (76.768 to 241.227)	0.000150763
		Simple mode	9	144.611 (13.982 to 275.239)	0.0618382
		Weighted mode	9	112.892 (22.783 to 203.000)	0.039592
	Amygdala	MR Egger	9	-28.872 (-64.257 to 6.513)	0.153795
		Weighted median	9	-5.346 (-14.240 to 3.549)	0.238823
		Inverse variance weighted	9	-8.191 (-14.930 to -1.452)	0.0172021
		Simple mode	9	-4.820 (-19.318 to 9.678)	0.532936
		Weighted mode	9	-4.717 (-16.611 to 7.177)	0.459348
	Cerebellum white matter	MR Egger	9	-120.699 (-344.811 to 103.413)	0.326219
		Weighted median	9	-62.925 (-118.069 to -7.781)	0.0253139
		Inverse variance weighted	9	-48.260 (-91.034 to -5.486)	0.0270097
		Simple mode	9	-50.127 (-140.833 to 40.580)	0.310306
		Weighted mode	9	-61.936 (-132.697 to 8.824)	0.124578

## Sheet: TableS5
Table S5 Results of heterogeneity by Cochran Q statistic in MR analysis.
Exposure	Outcome	Heterogeneity
		Method	Q	Q_df	Q_pval
Obstructive Sleep Apnea	Thickness of temporal pole with global weighted	MR Egger	7.03373	11	0.796345
		Inverse variance weighted	7.43731	12	0.827414
Obstructive Sleep Apnea	Thickness of temporal pole without global weighted	MR Egger	9.73629	11	0.554252
		Inverse variance weighted	9.82627	12	0.631199
Obstructive Sleep Apnea	Hippocampus	MR Egger	10.2526	7	0.174705
		Inverse variance weighted	13.8612	8	0.085457
Obstructive Sleep Apnea	Amygdala	MR Egger	5.70298	7	0.574827
		Inverse variance weighted	7.06462	8	0.529677
Obstructive Sleep Apnea	Cerebellum white matter	MR Egger	6.38632	7	0.495432
		Inverse variance weighted	6.80285	8	0.558045

## Sheet: TableS6
Table S6. Directional horizontal pleiotropy assessed by Egger intercept analysis in MR analysis.
Exposure	Outcome	MR-Egger test
		Egger_intercept	SE	P-value
Obstructive Sleep Apnea	Thickness of temporal pole with global weighted	-0.00244776	0.00385306	0.538238
	Thickness of temporal pole without global weighted	-0.00127938	0.00426524	0.769804
	Hippocampus	19.2558	12.2677	0.160491
	Amygdala	1.35342	1.15985	0.281462
	Cerebellum white matter	4.74125	7.34633	0.539244

## Sheet: TableS7
Table S7. MR-PRESSO analysis for the association between OSA and neurocognitive features.
Exposure	Outcome	MR-PRESSO analysis
		MR Analysis	Causal Estimate	SD	T	P-value	RSSobs	Global test P-value	Remove SNP
Obstructive Sleep Apnea	Thickness of temporal pole with global weighted	Raw	-0.0279389	0.00941387	-2.96784	0.0117482	8.37783	0.8491	NA
		Outlier-corrected	NA	NA	NA	NA	NA	NA	NA
Obstructive Sleep Apnea	Thickness of temporal pole without global weighted	Raw	-0.0326354	0.0119344	-2.73457	0.0181124	11.2759	0.6609	NA
		Outlier-corrected	NA	NA	NA	NA	NA	NA	NA
Obstructive Sleep Apnea	Hippocampus	Raw	158.997	41.9539	3.78981	0.00531327	18.0126	0.1261	NA
		Outlier-corrected	NA	NA	NA	NA	NA	NA	NA
Obstructive Sleep Apnea	Amygdala	Raw	-8.19125	3.23104	-2.53517	0.0349725	9.52389	0.524	NA
		Outlier-corrected	NA	NA	NA	NA	NA	NA	NA
Obstructive Sleep Apnea	Cerebellum white matter	Raw	-48.2601	20.1245	-2.39807	0.0433068	8.37786	0.5986	NA
		Outlier-corrected	NA	NA	NA	NA	NA	NA	NA

## Sheet: TableS8
Table S8. MR results after adjusting confounders.
Exposure	Outcome	beta	se	pval
BMI	Thickness of temporal pole with global weighted	-0.02	0.01	0.011
OSA		0.02	0.01	0.03
BMI	Thickness of temporal pole without global weighted	-0.03	0.01	0.0013
OSA		0.02	0.01	0.056
OSA-raw	Hippocampus	159	41.95	0.0002
OSA-without confounders		138.87	57.59	0.0159

## Sheet: TableS9
Table S9. Full result of MR estimates for the causal effect of brain structure and cognitive performance on OSA using IVW method.
Exposure		Outcome	MR method	No. of SNP	OR	OR_LCI95	OR_UCI95	Pvalue
Brain cortical structure	Full Thickness	Obstructive Sleep Apnea	Inverse variance weighted	35	0.544886	0.214464	1.38438	0.201848
	Full SurfArea		Inverse variance weighted	45	1	0.999995	1	0.872533
	Surface area of bankssts with gobal weighted		Inverse variance weighted	18	0.99947	0.998313	1.00063	0.369225
	Surface area of caudalanteriorcingulate with gobal weighted		Inverse variance weighted	20	1.00029	0.999225	1.00136	0.591198
	Surface area of caudalmiddlefrontal with gobal weighted		Inverse variance weighted	16	0.999951	0.999353	1.00055	0.873614
	Surface area of cuneus with gobal weighted		Inverse variance weighted	29	0.999936	0.999358	1.00051	0.827503
	Surface area of entorhinal with gobal weighted		Inverse variance weighted	24	0.999462	0.998158	1.00077	0.418653
	Surface area of frontalpole with gobal weighted		Inverse variance weighted	14	0.997737	0.992272	1.00323	0.418872
	Surface area of fusiform with gobal weighted		Inverse variance weighted	21	0.999564	0.999048	1.00008	0.0978985
	Surface area of inferiorparietal with gobal weighted		Inverse variance weighted	27	0.999789	0.999563	1.00001	0.0671798
	Surface area of inferiortemporal with gobal weighted		Inverse variance weighted	28	1.00027	0.999815	1.00073	0.242346
	Surface area of insula with gobal weighted		Inverse variance weighted	30	1.00038	0.999797	1.00097	0.200809
	Surface area of isthmuscingulate with gobal weighted		Inverse variance weighted	15	0.999456	0.998564	1.00035	0.232598
	Surface area of lateraloccipital with gobal weighted		Inverse variance weighted	29	0.99979	0.999571	1.00001	0.0596157
	Surface area of lateralorbitofrontal with gobal weighted		Inverse variance weighted	37	0.999836	0.999339	1.00033	0.518744
	Surface area of lingual with gobal weighted		Inverse variance weighted	39	1.00004	0.999808	1.00028	0.711283
	Surface area of medialorbitofrontal with gobal weighted		Inverse variance weighted	10	1.00057	0.999085	1.00205	0.453182
	Surface area of middletemporal with gobal weighted		Inverse variance weighted	30	1.0001	0.999679	1.00053	0.635066
	Surface area of paracentral with gobal weighted		Inverse variance weighted	18	0.999614	0.998678	1.00055	0.419972
	Surface area of parahippocampal with gobal weighted		Inverse variance weighted	17	0.99897	0.997544	1.0004	0.157346
	Surface area of parsopercularis with gobal weighted		Inverse variance weighted	21	1.00036	0.999748	1.00097	0.251086
	Surface area of parsorbitalis with gobal weighted		Inverse variance weighted	25	1.00119	0.999414	1.00298	0.188768
	Surface area of parstriangularis with gobal weighted		Inverse variance weighted	31	1.00028	0.999796	1.00077	0.254504
	Surface area of pericalcarine with gobal weighted		Inverse variance weighted	49	1.00004	0.999677	1.0004	0.842699
	Surface area of postcentral with gobal weighted		Inverse variance weighted	21	1.00002	0.999656	1.00039	0.903263
	Surface area of posteriorcingulate with gobal weighted		Inverse variance weighted	20	0.999708	0.998636	1.00078	0.593431
	Surface area of precentral with gobal weighted		Inverse variance weighted	22	0.999842	0.999605	1.00008	0.189577
	Surface area of precuneus with gobal weighted		Inverse variance weighted	36	1.00046	1.00018	1.00074	0.00145512
	Surface area of rostralanteriorcingulate with gobal weighted		Inverse variance weighted	17	0.999281	0.998226	1.00034	0.18203
	Surface area of rostralmiddlefrontal with gobal weighted		Inverse variance weighted	32	1.00003	0.999793	1.00026	0.812377
	Surface area of superiorfrontal with gobal weighted		Inverse variance weighted	18	1.00005	0.999763	1.00035	0.714655
	Surface area of superiorparietal with gobal weighted		Inverse variance weighted	32	1.00014	0.99988	1.00039	0.295904
	Surface area of superiortemporal with gobal weighted		Inverse variance weighted	25	0.99994	0.999419	1.00046	0.821847
	Surface area of supramarginal with gobal weighted		Inverse variance weighted	22	0.999896	0.999648	1.00014	0.413332
	Surface area of temporalpole with gobal weighted		Inverse variance weighted	13	0.998431	0.995066	1.00181	0.361932
	Surface area of transversetemporal with gobal weighted		Inverse variance weighted	24	0.998728	0.995969	1.0015	0.367377
	Surface area of bankssts without gobal weighted		Inverse variance weighted	26	0.999762	0.999128	1.0004	0.461973
	Surface area of caudalanteriorcingulate without gobal weighted		Inverse variance weighted	31	1.00018	0.999388	1.00096	0.662365
	Surface area of caudalmiddlefrontal without gobal weighted		Inverse variance weighted	34	0.999936	0.999696	1.00018	0.603736
	Surface area of cuneus without gobal weighted		Inverse variance weighted	32	1.00026	0.999675	1.00085	0.381618
	Surface area of entorhinal without gobal weighted		Inverse variance weighted	28	0.999963	0.998745	1.00118	0.952981
	Surface area of frontalpole without gobal weighted		Inverse variance weighted	17	0.999986	0.996091	1.0039	0.994393
	Surface area of fusiform without gobal weighted		Inverse variance weighted	30	0.999937	0.999646	1.00023	0.673147
	Surface area of inferiorparietal without gobal weighted		Inverse variance weighted	31	0.999992	0.999825	1.00016	0.920737
	Surface area of inferiortemporal without gobal weighted		Inverse variance weighted	36	1.00009	0.999893	1.00029	0.365053
	Surface area of insula without gobal weighted		Inverse variance weighted	39	1.00011	0.999719	1.0005	0.587756
	Surface area of isthmuscingulate without gobal weighted		Inverse variance weighted	35	0.99978	0.999131	1.00043	0.506391
	Surface area of lateraloccipital without gobal weighted		Inverse variance weighted	40	0.999977	0.999782	1.00017	0.820152
	Surface area of lateralorbitofrontal without gobal weighted		Inverse variance weighted	35	0.999949	0.999578	1.00032	0.789218
	Surface area of lingual without gobal weighted		Inverse variance weighted	35	0.999949	0.999578	1.00032	0.789218
	Surface area of medialorbitofrontal without gobal weighted		Inverse variance weighted	38	1.0001	0.999863	1.00033	0.41208
	Surface area of middletemporal without gobal weighted		Inverse variance weighted	31	1.00005	0.999777	1.00032	0.727145
	Surface area of paracentral without gobal weighted		Inverse variance weighted	25	1.0002	0.999672	1.00074	0.453714
	Surface area of parahippocampal without gobal weighted		Inverse variance weighted	16	0.999784	0.998089	1.00148	0.803399
	Surface area of parsopercularis without gobal weighted		Inverse variance weighted	26	1.00014	0.999681	1.00059	0.554863
	Surface area of parsorbitalis without gobal weighted		Inverse variance weighted	32	0.999169	0.997635	1.00071	0.289393
	Surface area of parstriangularis without gobal weighted		Inverse variance weighted	33	0.999806	0.999361	1.00025	0.390995
	Surface area of pericalcarine without gobal weighted		Inverse variance weighted	57	0.999977	0.999705	1.00025	0.865773
	Surface area of postcentral without gobal weighted		Inverse variance weighted	31	0.999879	0.999683	1.00008	0.229805
	Surface area of posteriorcingulate without gobal weighted		Inverse variance weighted	19	0.999291	0.998398	1.00019	0.120092
	Surface area of precentral without gobal weighted		Inverse variance weighted	28	1.00012	0.999942	1.00029	0.189657
	Surface area of precuneus without gobal weighted		Inverse variance weighted	38	1.00009	0.999903	1.00028	0.335799
	Surface area of rostralanteriorcingulate without gobal weighted		Inverse variance weighted	32	1.001	1.00029	1.00171	0.0057263
	Surface area of rostralmiddlefrontal without gobal weighted		Inverse variance weighted	35	1.00004	0.999902	1.00018	0.567704
	Surface area of superiorfrontal without gobal weighted		Inverse variance weighted	34	1.00001	0.999879	1.00014	0.894758
	Surface area of superiorparietal without gobal weighted		Inverse variance weighted	42	1.00003	0.999883	1.00017	0.706708
	Surface area of superiortemporal without gobal weighted		Inverse variance weighted	33	0.999826	0.999568	1.00008	0.185188
	Surface area of supramarginal without gobal weighted		Inverse variance weighted	25	0.999943	0.999743	1.00014	0.574854
	Surface area of temporalpole without gobal weighted		Inverse variance weighted	16	0.998907	0.996944	1.00087	0.27608
	Surface area of transversetemporal without gobal weighted		Inverse variance weighted	26	0.999126	0.9971	1.00116	0.398714
	Thickness of bankssts with gobal weighted		Inverse variance weighted	8	1.51883	0.465259	4.95818	0.488695
	Thickness of caudalanteriorcingulate with gobal weighted		Inverse variance weighted	14	0.853512	0.497903	1.4631	0.564594
	Thickness of caudalmiddlefrontal with gobal weighted		Inverse variance weighted	20	0.539521	0.191865	1.51712	0.242074
	Thickness of cuneus with gobal weighted		Inverse variance weighted	10	0.560257	0.151531	2.07144	0.385167
	Thickness of entorhinal with gobal weighted		Inverse variance weighted	12	0.809056	0.482105	1.35774	0.422442
	Thickness of frontalpole with gobal weighted		Inverse variance weighted	15	1.0325	0.653154	1.63218	0.8911
	Thickness of fusiform with gobal weighted		Inverse variance weighted	10	0.306442	0.0219739	4.27354	0.379024
	Thickness of inferiorparietal with gobal weighted		Inverse variance weighted	13	0.250824	0.0573859	1.09631	0.0660903
	Thickness of inferiortemporal with gobal weighted		Inverse variance weighted	13	2.18899	0.703674	6.80948	0.176042
	Thickness of insula with gobal weighted		Inverse variance weighted	22	1.09093	0.484237	2.45774	0.833651
	Thickness of isthmuscingulate with gobal weighted		Inverse variance weighted	19	1.02544	0.391542	2.68562	0.959209
	Thickness of lateraloccipital with gobal weighted		Inverse variance weighted	16	0.649731	0.210699	2.00357	0.45296
	Thickness of lateralorbitofrontal with gobal weighted		Inverse variance weighted	8	1.23679	0.323099	4.73429	0.756324
	Thickness of lingual with gobal weighted		Inverse variance weighted	23	1.51636	0.378122	6.08098	0.556855
	Thickness of medialorbitofrontal with gobal weighted		Inverse variance weighted	11	1.18477	0.409014	3.43185	0.754696
	Thickness of middletemporal with gobal weighted		Inverse variance weighted	15	0.72179	0.255144	2.0419	0.538897
	Thickness of paracentral with gobal weighted		Inverse variance weighted	15	0.862343	0.327132	2.2732	0.764576
	Thickness of parahippocampal with gobal weighted		Inverse variance weighted	20	1.21089	0.835822	1.75425	0.311654
	Thickness of parsopercularis with gobal weighted		Inverse variance weighted	20	0.538934	0.192658	1.50759	0.238868
	Thickness of parsorbitalis with gobal weighted		Inverse variance weighted	15	0.920047	0.424665	1.9933	0.832687
	Thickness of parstriangularis with gobal weighted		Inverse variance weighted	18	0.651468	0.255422	1.6616	0.369695
	Thickness of pericalcarine with gobal weighted		Inverse variance weighted	11	0.936673	0.311211	2.81917	0.907358
	Thickness of postcentral with gobal weighted		Inverse variance weighted	24	1.46237	0.525109	4.07256	0.467035
	Thickness of posteriorcingulate with gobal weighted		Inverse variance weighted	20	1.39552	0.471872	4.12716	0.546898
	Thickness of precentral with gobal weighted		Inverse variance weighted	21	0.537871	0.190269	1.52051	0.242147
	Thickness of precuneus with gobal weighted		Inverse variance weighted	20	0.343824	0.107312	1.1016	0.0723171
	Thickness of rostralanteriorcingulate with gobal weighted		Inverse variance weighted	15	1.49609	0.802395	2.78951	0.205015
	Thickness of rostralmiddlefrontal with gobal weighted		Inverse variance weighted	14	1.03809	0.246133	4.37828	0.959394
	Thickness of superiorfrontal with gobal weighted		Inverse variance weighted	15	0.7426	0.133405	4.13368	0.734036
	Thickness of superiorparietal with gobal weighted		Inverse variance weighted	16	0.780769	0.261017	2.33548	0.657989
	Thickness of superiortemporal with gobal weighted		Inverse variance weighted	20	0.951328	0.374201	2.41855	0.916524
	Thickness of supramarginal with gobal weighted		Inverse variance weighted	14	10.7529	0.801255	144.304	0.0730118
	Thickness of temporalpole with gobal weighted		Inverse variance weighted	15	1.04175	0.652892	1.6622	0.863781
	Thickness of transversetemporal with gobal weighted		Inverse variance weighted	15	1.50549	0.592967	3.82231	0.389445
	Thickness of bankssts without gobal weighted		Inverse variance weighted	15	0.895184	0.334953	2.39244	0.825274
	Thickness of caudalanteriorcingulate without gobal weighted		Inverse variance weighted	20	0.766006	0.490712	1.19574	0.240713
	Thickness of caudalmiddlefrontal without gobal weighted		Inverse variance weighted	16	0.464613	0.179996	1.19928	0.113102
	Thickness of cuneus without gobal weighted		Inverse variance weighted	19	0.92693	0.364678	2.35605	0.873337
	Thickness of entorhinal without gobal weighted		Inverse variance weighted	14	0.911988	0.585965	1.41941	0.683132
	Thickness of frontalpole without gobal weighted		Inverse variance weighted	15	1.00727	0.643447	1.57682	0.974712
	Thickness of fusiform without gobal weighted		Inverse variance weighted	11	0.701287	0.197098	2.49522	0.583717
	Thickness of inferiorparietal without gobal weighted		Inverse variance weighted	33	1.28416	0.624787	2.63939	0.496244
	Thickness of inferiortemporal without gobal weighted		Inverse variance weighted	16	0.574475	0.277754	1.18818	0.134923
	Thickness of insula without gobal weighted		Inverse variance weighted	18	0.533634	0.247693	1.14967	0.108753
	Thickness of isthmuscingulate without gobal weighted		Inverse variance weighted	17	0.816346	0.298284	2.23418	0.692816
	Thickness of lateraloccipital without gobal weighted		Inverse variance weighted	27	1.27119	0.532964	3.03194	0.588478
	Thickness of lateralorbitofrontal without gobal weighted		Inverse variance weighted	18	1.75198	0.904865	3.39216	0.0962239
	Thickness of lingual without gobal weighted		Inverse variance weighted	27	0.870207	0.354214	2.13786	0.76177
	Thickness of medialorbitofrontal without gobal weighted		Inverse variance weighted	19	1.06547	0.560395	2.02575	0.846618
	Thickness of middletemporal without gobal weighted		Inverse variance weighted	21	1.59676	0.728513	3.49979	0.24246
	Thickness of paracentral without gobal weighted		Inverse variance weighted	13	0.296804	0.115851	0.760399	0.0113845
	Thickness of parahippocampal without gobal weighted		Inverse variance weighted	22	1.19045	0.849174	1.66887	0.311808
	Thickness of parsopercularis without gobal weighted		Inverse variance weighted	19	0.722505	0.335706	1.55497	0.405893
	Thickness of parsorbitalis without gobal weighted		Inverse variance weighted	7	1.01994	0.310848	3.34658	0.974018
	Thickness of parstriangularis without gobal weighted		Inverse variance weighted	19	0.688177	0.331373	1.42917	0.316206
	Thickness of pericalcarine without gobal weighted		Inverse variance weighted	17	1.00126	0.373055	2.68732	0.99801
	Thickness of postcentral without gobal weighted		Inverse variance weighted	20	0.70834	0.272078	1.84413	0.479966
	Thickness of posteriorcingulate without gobal weighted		Inverse variance weighted	32	0.884244	0.513522	1.5226	0.657261
	Thickness of precentral without gobal weighted		Inverse variance weighted	27	0.861466	0.441776	1.67986	0.661642
	Thickness of precuneus without gobal weighted		Inverse variance weighted	23	0.505278	0.237939	1.07299	0.075625
	Thickness of rostralanteriorcingulate without gobal weighted		Inverse variance weighted	22	1.07084	0.622186	1.84302	0.804848
	Thickness of rostralmiddlefrontal without gobal weighted		Inverse variance weighted	19	1.20466	0.482638	3.00683	0.689902
	Thickness of superiorfrontal without gobal weighted		Inverse variance weighted	21	1.08716	0.441396	2.67767	0.855809
	Thickness of superiorparietal without gobal weighted		Inverse variance weighted	26	0.503188	0.25547	0.99111	0.0470535
	Thickness of superiortemporal without gobal weighted		Inverse variance weighted	22	0.82092	0.3507	1.92161	0.649285
	Thickness of supramarginal without gobal weighted		Inverse variance weighted	20	1.12823	0.381774	3.33418	0.827247
	Thickness of temporalpole without gobal weighted		Inverse variance weighted	17	1.00632	0.703371	1.43976	0.972488
	Thickness of transversetemporal without gobal weighted		Inverse variance weighted	19	1.05799	0.594563	1.88264	0.847958
Brain subcortical structure	ICV		Inverse variance weighted	74	1	1	1	0.0296717
	Accumbens		Inverse variance weighted	51	0.999922	0.999386	1.00046	0.774172
	Amygdala		Inverse variance weighted	64	1.00007	0.999886	1.00025	0.458829
	Caudate		Inverse variance weighted	68	0.99995	0.999842	1.00006	0.36557
	Hippocampus		Inverse variance weighted	70	0.999972	0.999852	1.00009	0.648975
	Pallidum		Inverse variance weighted	67	1.0002	0.999985	1.00042	0.0682149
	Putamen		Inverse variance weighted	68	1.00004	0.999947	1.00013	0.40276
	Thalamus		Inverse variance weighted	61	1.0001	1.00002	1.00018	0.0126915
Brain structure change	Amygdala		Inverse variance weighted	4	1.00311	0.999684	1.00654	0.0753009
	Caudate		Inverse variance weighted	4	1.00023	0.998304	1.00217	0.812308
	Cerebellum_GM		Inverse variance weighted	5	1.00006	0.999854	1.00027	0.557141
	Cerebellum_WM		Inverse variance weighted	6	1.00003	0.999516	1.00055	0.89955
	Cerebral_WM		Inverse variance weighted	6	1.00003	0.999516	1.00055	0.89955
	Cortical_GM		Inverse variance weighted	6	0.999992	0.999936	1.00005	0.773696
	Hippocampus		Inverse variance weighted	4	0.99983	0.99718	1.00249	0.899893
	Lateral_ventricles		Inverse variance weighted	6	0.999935	0.999634	1.00024	0.673347
	Mean thickness		Inverse variance weighted	5	0.997804	0.98807	1.00763	0.660223
	Nucleus accumbens		Inverse variance weighted	4	1.00351	0.99663	1.01043	0.318452
	Pallidum		Inverse variance weighted	4	1.00061	0.996934	1.00429	0.746735
	Putamen		Inverse variance weighted	5	1.00005	0.998753	1.00134	0.944264
	Surface area		Inverse variance weighted	5	0.999883	0.99959	1.00018	0.433869
	Thalamus		Inverse variance weighted	4	0.999722	0.99825	1.0012	0.711732
	Total brain		Inverse variance weighted	9	1	0.999984	1.00002	0.750634
Cognitive performance	General Cognitive Function		Inverse variance weighted	131	0.823938	0.736134	0.922216	0.000755814
	Intelligence		Inverse variance weighted	160	0.889766	0.800295	0.98924	0.0307662
	Reaction time		Inverse variance weighted	27	1.01697	0.555875	1.86055	0.956446

## Sheet: TableS10
Table S10. MR estimates for the causal effect of brain structure and cognitive performance on OSA
Exposure	Outcome	MR Method	No. of SNP	OR (95%CI)	pval
Surface area of precuneus with global weighted	Obstructive Sleep Apnea	MR Egger	36	1.00061 (0.99998 to 1.00124)	0.0653048
		Weighted median	36	1.00048 (1.00015 to 1.00081)	0.00411515
		Inverse variance weighted	36	1.00046 (1.00018 to 1.00074)	0.00145512
		Simple mode	36	1.00069 (1.00003 to 1.00136)	0.0494738
		Weighted mode	36	1.00061 (1.00018 to 1.00104)	0.0080727
Surface area of rostralanteriorcingulate without global weighted		MR Egger	32	1.00194 (0.99976 to 1.00413)	0.0918403
		Weighted median	32	1.00067 (0.99983 to 1.00150)	0.11834
		Inverse variance weighted	32	1.00100 (1.00029 to 1.00171)	0.00572629
		Simple mode	32	1.00034 (0.99853 to 1.00215)	0.714866
		Weighted mode	32	1.00031 (0.99857 to 1.00206)	0.730587
Thickness of paracentral without global weighted		MR Egger	13	0.20124 (0.00871 to 4.65163)	0.338516
		Weighted median	13	0.21288 (0.06882 to 0.65848)	0.00724803
		Inverse variance weighted	13	0.29680 (0.11585 to 0.76040)	0.0113845
		Simple mode	13	0.11889 (0.01661 to 0.85080)	0.0554436
		Weighted mode	13	0.17578 (0.03831 to 0.80653)	0.045071
Thickness of superiorparietal without global weighted		MR Egger	26	0.25461 (0.03815 to 1.69942)	0.170647
		Weighted median	26	0.32579 (0.13550 to 0.78330)	0.0122218
		Inverse variance weighted	26	0.50319 (0.25547 to 0.99111)	0.0470535
		Simple mode	26	0.22001 (0.03419 to 1.41564)	0.123489
		Weighted mode	26	0.23200 (0.05673 to 0.94879)	0.052784
ICV		MR Egger	74	1.00000018 (0.99999963 to 1.00000073)	0.524909
		Weighted median	74	1.00000022 (0.99999991 to 1.00000053)	0.165896
		Inverse variance weighted	74	1.00000026 (1.00000003 to 1.00000050)	0.0296717
		Simple mode	74	1.00000014 (0.99999944 to 1.00000084)	0.6909
		Weighted mode	74	1.00000029 (0.99999971 to 1.00000087)	0.326381
Thalamus		MR Egger	61	1.00003453 (0.99988223 to 1.00018685)	0.658384
		Weighted median	61	1.00008602 (0.99998252 to 1.00018952)	0.103315
		Inverse variance weighted	61	1.00009937 (1.00002122 to 1.00017752)	0.0126915
		Simple mode	61	1.00024421 (1.00002497 to 1.00046351)	0.0329423
		Weighted mode	61	1.00019698 (1.00002097 to 1.00037303)	0.0321501
General Cognitive Function		MR Egger	310	0.817 (0.595 to 1.123)	0.214981
		Weighted median	310	0.901 (0.817 to 0.994)	0.0377349
		Inverse variance weighted	310	0.863 (0.800 to 0.931)	0.000139464
		Simple mode	310	0.818 (0.555 to 1.207)	0.312705
		Weighted mode	310	0.903 (0.594 to 1.375)	0.635293
Intelligence		MR Egger	343	0.945 (0.680 to 1.314)	0.738351
		Weighted median	343	0.884 (0.806 to 0.971)	0.00963963
		Inverse variance weighted	343	0.866 (0.802 to 0.936)	0.000274024
		Simple mode	343	1.298 (0.840 to 2.006)	0.24056
		Weighted mode	343	1.184 (0.779 to 1.800)	0.429649

[truncated: 5 more sheets: TableS11, TableS12, TableS13, TableS14, Table S15]
